# Supplementary material for: Ecological significance of Candidatus ARS69 and Gemmatimonadota in the Arctic glacier foreland ecosystems
Source: Appl Microbiol Biotechnol. 2024 Jan 15;108(1):128. doi: 10.1007/s00253-023-12991-6 (PMC10789658; doi:10.1007/s00253-023-12991-6)
Supplement: Supplementary file 2 — (XLSX 17302 kb) [file 253_2023_12991_MOESM2_ESM.xlsx]

## Sheet: Sheet1
Journal name: Applied Microbiology and Biotechnology Journal
Manuscript Title : Ecological significance of Candidatus ARS69 and Gemmatimonadota in the Arctic glacier foreland ecosystems
The name(s) of the author(s) : Siddarthan Venkatachalam*, Thajudeen Jabir, Puthiya Veettil Vipindas, Kottekkatu Padinchati Krishnan
The affiliations: Arctic Ecology and Biogeochemistry Division, National Centre for Polar and Ocean Research, Ministry of Earth Sciences (Govt. of India), Vasco-da-Gama, Goa, India.
The e-mail address : venkatachalam@ncpor.res.in (Corresponding author)
Phone: +91-08322525626

## Sheet: Table-S1
Table S1. Metadata of sampled locations from different glacier foreland ecosystems along with generated sequence data informations
Sample ID	Glacier Foreland	Location	Sampling date	Sample type	Reference	Distance from Glacier (m)	Total number of sequence pairs analyzed	Total number of sequence pairs passed	Total sequence pairs passed (%)	Total sequence pair reads passed in Millions	Total number of sequence pairs failed	Total sequence pairs failed (%)	Metagenome assembly size (Gb)
ML1	Midtre Lovénbreen	Svalbard	2019	Soil	Venkatachalam et al. 2021	70	114907581	106486075	92.67	106	8421506	7.33	5.51
ML2	Midtre Lovénbreen	Svalbard	2019	Soil	Venkatachalam et al. 2021	720	118843624	110416799	92.91	110	8426825	7.09	5.52
ML3	Midtre Lovénbreen	Svalbard	2019	Soil	Venkatachalam et al. 2021	1750	92427237	81926140	88.64	82	10501097	11.36	4.65
SV1	Midtre Lovénbreen	Svalbard	2013	cryoconite	Varliero et al. 2021	NA	11128545	10603644	95.28	10	524901	4.72	0.21
G1	Russell Glacier	Greenland	2014	cryoconite	Varliero et al. 2021	NA	90765206	90451680	99.6533	90	313526	0.346667	1.26
G5	Russell Glacier	Greenland	2014	Soil	Varliero et al. 2021	180	101740405	101401109	99.6667	101	339296	0.333333	2.87
SW3	Storglaciären	Sweden	2013	Soil	Varliero et al. 2021	130	157577664	155833859	98.9	156	1743805	1.1	6.9
SW4	Storglaciären	Sweden	2013	Soil	Varliero et al. 2021	200	147725624	146224396	98.98	147	1501228	1.02	7.3
SW5	Storglaciären	Sweden	2013	Soil	Varliero et al. 2021	290	61503333	60851092	98.94	61	652241	1.06	3
SW6	Storglaciären	Sweden	2013	Soil	Varliero et al. 2021	370	206514127	204284890	98.92	204	2229237	1.08	9.2
	NA- Not Applicable

## Sheet: Table-S2
Table S2: Metadata and taxanomic classification MAGs used for Phylogenomic analysis
Name	Genome Type	Ecosystems	Habitat	Location	Type Strain	Completeness	Redundancy	Domain	Phyla	Class	Order	Family	Genus	Species
ML1_Bin_00002	MAG	Terrestrial	Soil	Svalbard	No	98.9	0	Bacteria	ARS69	ARS69	ARS69	ARS69	Unclassified_ARS69	Unclassified
GCA_013002585	MAG	Marine	Marine Sediment	Australia	No	59.51	2.75	Bacteria	ARS69	ARS69	ARS69	ARS69	Unclassified_ARS69	Unclassified
GCA_021604925	MAG	Wastewater	Wastewater	Japan	No	77.41	4.28	Bacteria	ARS69	ARS69	ARS69	ARS69	Unclassified_ARS69	Unclassified
GCA_020431545	MAG	Wastewater	Wastewater	China	No	71.96	1.1	Bacteria	ARS69	ARS69	ARS69	ARS69	Unclassified_ARS69	Unclassified
GCA_002686915	MAG	Marine	Sea water	Indian Ocean	No	55.49	1.1	Bacteria	ARS69	ARS69	ARS69	ARS69	ARS69	ARS69 sp002686915
GCA_024278175	MAG	Deep sea	Hydrothermal vent	Indian Ocean	No	98.9	1.1	Bacteria	Gemmatimonadota	Glassbacteria	GWA2-58-10	GWA2-58-10	Unclassified_GWA2-58-10	Unclassified
GCA_025937245	MAG	Terrestrial	Soil	China	No	91.38	3.56	Bacteria	Gemmatimonadota	Gemmatimonadetes	JACCXV01	Unclassified_JACCXV01	Unclassified_JACCXV01	Unclassified
GCA_013696835	MAG	Terrestrial	Soil	Antarctica	No	93.41	5.01	Bacteria	Gemmatimonadota	Gemmatimonadetes	JACCXV01	JACCXV01	JACCXV01	JACCXV01 sp013696835
GCA_013694695	MAG	Terrestrial	Soil	Antarctica	No	94.51	2.75	Bacteria	Gemmatimonadota	Gemmatimonadetes	Gemmatimonadales	GWC2-71-9	Palsa-1233	Palsa-1233 sp013694695
GCA_020431455	MAG	Wastewater	Wastewater	China	No	92.24	3.3	Bacteria	Gemmatimonadota	Gemmatimonadetes	Gemmatimonadales	GWC2-71-9	Palsa-1233	Unclassified
GCA_016709975	MAG	Freshwater	Water	Denmark	No	96.15	4.4	Bacteria	Gemmatimonadota	Gemmatimonadetes	Gemmatimonadales	GWC2-71-9	Palsa-1233	Palsa-1233 sp016720805
GCA_024641735	MAG	Freshwater	River sediment	New Zealand	No	94.34	3.3	Bacteria	Gemmatimonadota	Gemmatimonadetes	Gemmatimonadales	GWC2-71-9	Palsa-1233	Unclassified
GCA_003134875	MAG	Terrestrial	Permafrost	Sweden	No	92.11	2.2	Bacteria	Gemmatimonadota	Gemmatimonadetes	Gemmatimonadales	GWC2-71-9	Palsa-1233	Palsa-1233 sp003169895
GCA_025354365	MAG	Freshwater	River sediment	Uganda	No	90.66	2.91	Bacteria	Gemmatimonadota	Gemmatimonadetes	Gemmatimonadales	GWC2-71-9	Palsa-1233	Unclassified
GCA_025357945	MAG	Freshwater	River sediment	Uganda	No	96.34	2.2	Bacteria	Gemmatimonadota	Gemmatimonadetes	Gemmatimonadales	GWC2-71-9	Palsa-1233	Unclassified
GCA_025361465	MAG	Freshwater	River sediment	Uganda	No	89.15	6.41	Bacteria	Gemmatimonadota	Gemmatimonadetes	Gemmatimonadales	GWC2-71-9	Palsa-1233	Unclassified
GCA_029262155	MAG	Marine	Biofilm	Norway	No	88.54	2.85	Bacteria	Gemmatimonadota	Gemmatimonadetes	Gemmatimonadales	GWC2-71-9	SZUA-320	Unclassified
GCA_003247675	MAG	Deep sea	Hydrothermal vent	Atlantic Ocean	No	92.31	1.1	Bacteria	Gemmatimonadota	Gemmatimonadetes	Gemmatimonadales	GWC2-71-9	SZUA-320	SZUA-320 sp003246755
GCA_025358055	MAG	Freshwater	River sediment	Uganda	No	94.51	2.2	Bacteria	Gemmatimonadota	Gemmatimonadetes	Gemmatimonadales	GWC2-71-9	Unclassified_GWC2-71-9	Unclassified
GCA_013140635	MAG	Freshwater	Water	ND	No	93.41	2.75	Bacteria	Gemmatimonadota	Gemmatimonadetes	Gemmatimonadales	GWC2-71-9	JABFSM01	JABFSM01 sp013140635
GCA_019637315	MAG	Wastewater	Wastewater	China	No	94.61	2.2	Bacteria	Gemmatimonadota	Gemmatimonadetes	Gemmatimonadales	GWC2-71-9	JABFSM01	Unclassified
GCA_025350665	MAG	Freshwater	River sediment	Uganda	No	95.17	3.95	Bacteria	Gemmatimonadota	Gemmatimonadetes	Gemmatimonadales	GWC2-71-9	JABFSM01	Unclassified
GCA_016794825	MAG	Wastewater	Wastewater	China	No	96.15	3.73	Bacteria	Gemmatimonadota	Gemmatimonadetes	Gemmatimonadales	GWC2-71-9	JABFSM01	JABFSM01 sp016794825
GCA_945877565	MAG	Freshwater	Water	Switzerland	No	98.84	1.1	Bacteria	Gemmatimonadota	Gemmatimonadetes	Gemmatimonadales	GWC2-71-9	JABFSM01	JABFSM01 sp009692115
GCA_016874005	MAG	Freshwater	Water	Tanzania	No	97.44	2.2	Bacteria	Gemmatimonadota	Gemmatimonadetes	Gemmatimonadales	GWC2-71-9	JABFSM01	JABFSM01 sp016874005
G5_Bin_00003	MAG	Terrestrial	Soil	Greenland	No	96.57	4.05	Bacteria	Gemmatimonadota	Gemmatimonadetes	Gemmatimonadales	GWC2-71-9	Unclassified_GWC2-71-9	Unclassified
GCA_013820855	MAG	Terrestrial	Soil	Antarctica	No	91.39	3.85	Bacteria	Gemmatimonadota	Gemmatimonadetes	Gemmatimonadales	GWC2-71-9	JACDDX01	JACDDX01 sp013820855
GCA_013813675	MAG	Terrestrial	Soil	Antarctica	No	90.09	6.04	Bacteria	Gemmatimonadota	Gemmatimonadetes	Gemmatimonadales	GWC2-71-9	JACDDX01	JACDDX01 sp013813675
GCA_946887295	MAG	Terrestrial	Soil	Netherlands	No	95.57	2.2	Bacteria	Gemmatimonadota	Gemmatimonadetes	Gemmatimonadales	GWC2-71-9	JACDDX01	Unclassified
GCA_013813435	MAG	Terrestrial	Soil	Antarctica	No	93.92	3.46	Bacteria	Gemmatimonadota	Gemmatimonadetes	Gemmatimonadales	GWC2-71-9	JACDDX01	JACDDX01 sp013813435
GCA_013812695	MAG	Terrestrial	Soil	Antarctica	No	93.21	4.95	Bacteria	Gemmatimonadota	Gemmatimonadetes	Gemmatimonadales	GWC2-71-9	JACDDX01	JACDDX01 sp013812695
GCA_025936845	MAG	Terrestrial	Soil	China	No	89.91	3.3	Bacteria	Gemmatimonadota	Gemmatimonadetes	Gemmatimonadales	GWC2-71-9	JACDDX01	Unclassified
GCA_937871775	MAG	Freshwater	Water	Finland	No	89.53	2.36	Bacteria	Gemmatimonadota	Gemmatimonadetes	Gemmatimonadales	GWC2-71-9	JADJOM01	Unclassified
GCA_016713435	MAG	Freshwater	Water	Denmark	No	96.7	2.38	Bacteria	Gemmatimonadota	Gemmatimonadetes	Gemmatimonadales	GWC2-71-9	JADJOM01	JADJOM01 sp016713435
GCA_016794805	MAG	Wastewater	Wastewater	China	No	96.7	3.3	Bacteria	Gemmatimonadota	Gemmatimonadetes	Gemmatimonadales	GWC2-71-9	JADJOM01	JADJOM01 sp016794805
GCA_016702955	MAG	Freshwater	Water	Denmark	No	98.9	2.38	Bacteria	Gemmatimonadota	Gemmatimonadetes	Gemmatimonadales	GWC2-71-9	JADJOM01	JADJOM01 sp016713785
ML2_Bin_00001	MAG	Terrestrial	Soil	Svalbard	No	86.51	3.4	Bacteria	Gemmatimonadota	Gemmatimonadetes	Gemmatimonadales	GWC2-71-9	JAGGAG01	Unclassified
SW3_Bin_00002	MAG	Terrestrial	Soil	Sweden	No	94.51	1.71	Bacteria	Gemmatimonadota	Gemmatimonadetes	Gemmatimonadales	GWC2-71-9	Unclassified_GWC2-71-9	Unclassified
GCA_004525055	MAG	Marine	Marine Sediment	Sweden	No	90.81	0.1	Bacteria	Gemmatimonadota	Gemmatimonadetes	Gemmatimonadales	GWC2-71-9	SPDF01	SPDF01 sp004525055
GCA_024641745	MAG	Freshwater	River sediment	New Zealand	No	96.7	4.4	Bacteria	Gemmatimonadota	Gemmatimonadetes	Gemmatimonadales	GWC2-71-9	SPDF01	Unclassified
GCA_003221075	MAG	Terrestrial	Soil	USA	No	88.56	1.1	Bacteria	Gemmatimonadota	Gemmatimonadetes	Gemmatimonadales	GWC2-71-9	20CM-2-65-7	20CM-2-65-7 sp003221075
GCA_003223395	MAG	Terrestrial	Soil	USA	No	98.9	0	Bacteria	Gemmatimonadota	Gemmatimonadetes	Gemmatimonadales	GWC2-71-9	20CM-2-65-7	20CM-2-65-7 sp003223395
GCA_003221035	MAG	Terrestrial	Soil	USA	No	98.15	2.2	Bacteria	Gemmatimonadota	Gemmatimonadetes	Gemmatimonadales	GWC2-71-9	20CM-2-65-7	20CM-2-65-7 sp003221035
GCA_003221895	MAG	Terrestrial	Soil	USA	No	98.9	3.3	Bacteria	Gemmatimonadota	Gemmatimonadetes	Gemmatimonadales	GWC2-71-9	20CM-2-65-7	20CM-2-65-7 sp003221895
GCA_003222115	MAG	Terrestrial	Soil	USA	No	96.7	1.1	Bacteria	Gemmatimonadota	Gemmatimonadetes	Gemmatimonadales	GWC2-71-9	AG29	AG29 sp003222115
GCA_003222055	MAG	Terrestrial	Soil	USA	No	95.24	2.2	Bacteria	Gemmatimonadota	Gemmatimonadetes	Gemmatimonadales	GWC2-71-9	AG41	AG41 sp003222055
GCA_003222155	MAG	Terrestrial	Soil	USA	No	96.51	5.49	Bacteria	Gemmatimonadota	Gemmatimonadetes	Gemmatimonadales	GWC2-71-9	AG41	AG41 sp003222155
GCA_003223475	MAG	Terrestrial	Soil	USA	No	88.61	2.75	Bacteria	Gemmatimonadota	Gemmatimonadetes	Gemmatimonadales	GWC2-71-9	AG41	AG41 sp003222035
GCA_003222085	MAG	Terrestrial	Soil	USA	No	93.41	3.3	Bacteria	Gemmatimonadota	Gemmatimonadetes	Gemmatimonadales	GWC2-71-9	AG41	AG41 sp003222085
GCA_005877665	MAG	Terrestrial	Soil	USA	No	93.96	9.34	Bacteria	Gemmatimonadota	Gemmatimonadetes	Gemmatimonadales	GWC2-71-9	AG41	AG41 sp003221045
GCA_003222235	MAG	Terrestrial	Soil	USA	No	88.59	2.2	Bacteria	Gemmatimonadota	Gemmatimonadetes	Gemmatimonadales	GWC2-71-9	AG12	AG12 sp003222235
GCA_003221885	MAG	Terrestrial	Soil	USA	No	98.9	7.14	Bacteria	Gemmatimonadota	Gemmatimonadetes	Gemmatimonadales	GWC2-71-9	20CM-4-69-16	20CM-4-69-16 sp003220935
GCA_003222135	MAG	Terrestrial	Soil	USA	No	88.71	2.2	Bacteria	Gemmatimonadota	Gemmatimonadetes	Gemmatimonadales	GWC2-71-9	20CM-4-69-16	20CM-4-69-16 sp003222135
GCA_001919865	MAG	Terrestrial	Soil	USA	No	91.43	3.3	Bacteria	Gemmatimonadota	Gemmatimonadetes	Gemmatimonadales	GWC2-71-9	20CM-4-69-16	20CM-4-69-16 sp001919865
GCA_016209985	MAG	Groundwater	Groundwater	USA	No	90.31	2.2	Bacteria	Gemmatimonadota	Gemmatimonadetes	Gemmatimonadales	GWC2-71-9	SHZT01	SHZT01 sp016209985
GCA_009692185	MAG	Freshwater	Water	Russia	No	98.9	1.1	Bacteria	Gemmatimonadota	Gemmatimonadetes	Gemmatimonadales	GWC2-71-9	SHZT01	SHZT01 sp009692185
GCA_026004295	MAG	Freshwater	Hotspring	Japan	No	98.9	1.1	Bacteria	Gemmatimonadota	Gemmatimonadetes	Gemmatimonadales	GWC2-71-9	HRBIN33	HRBIN33 sp002923375
GCA_016182745	MAG	Groundwater	Groundwater	USA	No	93.34	5.21	Bacteria	Gemmatimonadota	Gemmatimonadetes	Gemmatimonadales	GWC2-71-9	JACPAP01	JACPAP01 sp016180765
GCA_020351775	MAG	Freshwater	Lake Sediment	China	No	92.3	2.2	Bacteria	Gemmatimonadota	Gemmatimonadetes	Gemmatimonadales	GWC2-71-9	WVYX01	Unclassified
GCA_029262195	MAG	Marine	Biofilm	Norway	No	96.7	3.3	Bacteria	Gemmatimonadota	Gemmatimonadetes	Gemmatimonadales	GWC2-71-9	Unclassified_GWC2-71-9	Unclassified
GCA_022572425	MAG	Deep sea	Marine Sediment	Pacific Ocean	No	90.94	4.21	Bacteria	Gemmatimonadota	Gemmatimonadetes	Gemmatimonadales	GWC2-71-9	WVYX01	Unclassified
GCA_027294455	MAG	Deep sea	Marine Sediment	Pacific Ocean	No	96.64	3.3	Bacteria	Gemmatimonadota	Gemmatimonadetes	Gemmatimonadales	GWC2-71-9	Unclassified_GWC2-71-9	Unclassified
GCA_022562295	MAG	Deep sea	Marine Sediment	Pacific Ocean	No	93.34	3.3	Bacteria	Gemmatimonadota	Gemmatimonadetes	Gemmatimonadales	GWC2-71-9	Unclassified_GWC2-71-9	Unclassified
GCA_016209905	MAG	Groundwater	Groundwater	USA	No	89.28	4.95	Bacteria	Gemmatimonadota	Gemmatimonadetes	Gemmatimonadales	JACORV01	JACORV01	JACORV01 sp016209905
GCA_017881505	MAG	Terrestrial	Permafrost	Russia	No	94.51	2.2	Bacteria	Gemmatimonadota	Gemmatimonadetes	Gemmatimonadales	JACORV01	JADGQW01	JADGQW01 sp017881505
GCA_013817545	MAG	Terrestrial	Soil	Antarctica	No	90.94	2.85	Bacteria	Gemmatimonadota	Gemmatimonadetes	Gemmatimonadales	Gemmatimonadaceae	JACMME01	JACMME01 sp013817545
GCA_014379205	MAG	Glacier	Glacier Ice	Greenland	No	89.05	7.69	Bacteria	Gemmatimonadota	Gemmatimonadetes	Gemmatimonadales	Gemmatimonadaceae	JACMME01	JACMME01 sp014379205
GCA_025934965	MAG	Terrestrial	Soil	China	No	89.56	6.59	Bacteria	Gemmatimonadota	Gemmatimonadetes	Gemmatimonadales	Gemmatimonadaceae	FEN-1250	Unclassified
GCA_013697785	MAG	Terrestrial	Soil	Antarctica	No	98.9	2.3	Bacteria	Gemmatimonadota	Gemmatimonadetes	Gemmatimonadales	Gemmatimonadaceae	FEN-1250	FEN-1250 sp013697785
G5_Bin_00004	MAG	Terrestrial	Soil	Greenland	No	90.66	3.66	Bacteria	Gemmatimonadota	Gemmatimonadetes	Gemmatimonadales	Gemmatimonadaceae	FEN-1250	Unclassified
GCA_020846935	MAG	Wastewater	Wastewater	Sweden	No	97.8	2.2	Bacteria	Gemmatimonadota	Gemmatimonadetes	Gemmatimonadales	Gemmatimonadaceae	SCN-70-22	Unclassified
GCA_016712265	MAG	Freshwater	Water	Denmark	No	97.8	4.4	Bacteria	Gemmatimonadota	Gemmatimonadetes	Gemmatimonadales	Gemmatimonadaceae	SCN-70-22	SCN-70-22 sp016712265
GCA_902826615	MAG	Wastewater	Wastewater	Canada	No	98.9	2.2	Bacteria	Gemmatimonadota	Gemmatimonadetes	Gemmatimonadales	Gemmatimonadaceae	SCN-70-22	SCN-70-22 sp902826615
GCA_020852815	MAG	Wastewater	Wastewater	Sweden	No	98.9	2.3	Bacteria	Gemmatimonadota	Gemmatimonadetes	Gemmatimonadales	Gemmatimonadaceae	SCN-70-22	Unclassified
GCA_020848865	MAG	Wastewater	Wastewater	Sweden	No	93.08	7.69	Bacteria	Gemmatimonadota	Gemmatimonadetes	Gemmatimonadales	Gemmatimonadaceae	SCN-70-22	SCN-70-22 sp016704465
GCA_937881225	MAG	Terrestrial	Gold mines	South Africa	No	97.8	4.9	Bacteria	Gemmatimonadota	Gemmatimonadetes	Gemmatimonadales	Gemmatimonadaceae	SCN-70-22	SCN-70-22 sp001724275
GCA_021298835	MAG	Freshwater	Water	USA	No	96.15	2.2	Bacteria	Gemmatimonadota	Gemmatimonadetes	Gemmatimonadales	Gemmatimonadaceae	Unclassified_Gemmatimonadaceae	Unclassified
GCA_014377535	MAG	Glacier	Glacier Ice	Greenland	No	90.61	3.3	Bacteria	Gemmatimonadota	Gemmatimonadetes	Gemmatimonadales	Gemmatimonadaceae	JACMLX01	JACMLX01 sp014377535
GCA_020851035	MAG	Wastewater	Wastewater	Sweden	No	91.24	1.1	Bacteria	Gemmatimonadota	Gemmatimonadetes	Gemmatimonadales	Gemmatimonadaceae	JACMLX01	Unclassified
GCA_022843265	MAG	Freshwater	Water	USA	No	94.79	2.68	Bacteria	Gemmatimonadota	Gemmatimonadetes	Gemmatimonadales	Gemmatimonadaceae	JAABRT01	Unclassified
GCA_011390805	MAG	Freshwater	Lake Sediment	China	No	90.71	0	Bacteria	Gemmatimonadota	Gemmatimonadetes	Gemmatimonadales	Gemmatimonadaceae	JAABRT01	JAABRT01 sp011390805
GCA_011390885	MAG	Freshwater	Lake Sediment	China	No	94.87	1.1	Bacteria	Gemmatimonadota	Gemmatimonadetes	Gemmatimonadales	Gemmatimonadaceae	JAABRT01	JAABRT01 sp011390885
GCA_011390935	MAG	Freshwater	Lake Sediment	China	No	96.3	2.2	Bacteria	Gemmatimonadota	Gemmatimonadetes	Gemmatimonadales	Gemmatimonadaceae	JAABRT01	JAABRT01 sp011390935
GCA_018969225	MAG	Terrestrial	Gold mines	China	No	95.05	2.2	Bacteria	Gemmatimonadota	Gemmatimonadetes	Gemmatimonadales	Gemmatimonadaceae	Gemmatimonas	Gemmatimonas sp018969225
G1_Bin_00027	MAG	Glacier	Glacier Ice	Greenland	No	96.15	2.2	Bacteria	Gemmatimonadota	Gemmatimonadetes	Gemmatimonadales	Gemmatimonadaceae	Gemmatimonas	Unclassified
GCA_025358925	MAG	Freshwater	River sediment	Uganda	No	97.25	2.2	Bacteria	Gemmatimonadota	Gemmatimonadetes	Gemmatimonadales	Gemmatimonadaceae	Gemmatimonas	Unclassified
GCA_016720905	MAG	Freshwater	Water	Denmark	No	97.25	2.2	Bacteria	Gemmatimonadota	Gemmatimonadetes	Gemmatimonadales	Gemmatimonadaceae	Gemmatimonas	Gemmatimonas sp016720905
GCA_013004105	Isolate	Freshwater	Water	Greenland	Yes	98.9	2.26	Bacteria	Gemmatimonadota	Gemmatimonadetes	Gemmatimonadales	Gemmatimonadaceae	Gemmatimonas	Gemmatimonas sp013004105
GCA_945877975	MAG	Freshwater	Water	Italy	No	98.35	2.26	Bacteria	Gemmatimonadota	Gemmatimonadetes	Gemmatimonadales	Gemmatimonadaceae	Gemmatimonas	Gemmatimonas sp002737115
GCA_947461225	MAG	Freshwater	Water	Czech Republic	No	91.34	4.95	Bacteria	Gemmatimonadota	Gemmatimonadetes	Gemmatimonadales	Gemmatimonadaceae	Gemmatimonas	Unclassified
GCA_020161135	MAG	Wastewater	Wastewater	USA	No	98.35	3.3	Bacteria	Gemmatimonadota	Gemmatimonadetes	Gemmatimonadales	Gemmatimonadaceae	Gemmatimonas	Unclassified
GCA_019752115	MAG	Freshwater	Water	USA	No	98.9	2.75	Bacteria	Gemmatimonadota	Gemmatimonadetes	Gemmatimonadales	Gemmatimonadaceae	Gemmatimonas	Unclassified
GCA_016742275	MAG	Freshwater	Water	Brazil	No	98.9	3.3	Bacteria	Gemmatimonadota	Gemmatimonadetes	Gemmatimonadales	Gemmatimonadaceae	Gemmatimonas	Gemmatimonas sp016742275
GCA_019744835	MAG	Freshwater	Water	USA	No	90.43	3.3	Bacteria	Gemmatimonadota	Gemmatimonadetes	Gemmatimonadales	Gemmatimonadaceae	Gemmatimonas	Gemmatimonas sp016741895
GCA_013822035	MAG	Freshwater	Water	USA	No	96.7	3.3	Bacteria	Gemmatimonadota	Gemmatimonadetes	Gemmatimonadales	Gemmatimonadaceae	Gemmatimonas	Gemmatimonas sp002483225
GCA_021299375	MAG	Freshwater	Water	USA	No	97.8	3.4	Bacteria	Gemmatimonadota	Gemmatimonadetes	Gemmatimonadales	Gemmatimonadaceae	Gemmatimonas	Unclassified
GCF_000695095	Isolate	Freshwater	Water	China	Yes	98.9	3.3	Bacteria	Gemmatimonadota	Gemmatimonadetes	Gemmatimonadales	Gemmatimonadaceae	Gemmatimonas	Gemmatimonas phototrophica
GCA_027531815	MAG	Freshwater	Water	USA	No	98.9	3.3	Bacteria	Gemmatimonadota	Gemmatimonadetes	Gemmatimonadales	Gemmatimonadaceae	Gemmatimonas	Unclassified
GCA_020247195	MAG	Freshwater	Water	Canada	No	98.35	3.3	Bacteria	Gemmatimonadota	Gemmatimonadetes	Gemmatimonadales	Gemmatimonadaceae	Gemmatimonas	Unclassified
GCA_024710705	MAG	Freshwater	River sediment	China	No	90.93	6.59	Bacteria	Gemmatimonadota	Gemmatimonadetes	Gemmatimonadales	Gemmatimonadaceae	PNKF01	Unclassified
GCA_019637355	MAG	Wastewater	Wastewater	China	No	97.8	2.2	Bacteria	Gemmatimonadota	Gemmatimonadetes	Gemmatimonadales	Gemmatimonadaceae	PNKF01	Unclassified
GCA_019637445	MAG	Wastewater	Wastewater	China	No	97.8	2.2	Bacteria	Gemmatimonadota	Gemmatimonadetes	Gemmatimonadales	Gemmatimonadaceae	PNKF01	Unclassified
GCA_021298395	MAG	Freshwater	Water	USA	No	92.86	0	Bacteria	Gemmatimonadota	Gemmatimonadetes	Gemmatimonadales	Gemmatimonadaceae	PNKF01	Unclassified
GCA_016871895	MAG	Freshwater	Water	Tanzania	No	92.31	4.4	Bacteria	Gemmatimonadota	Gemmatimonadetes	Gemmatimonadales	Gemmatimonadaceae	PNKF01	PNKF01 sp016871895
GCA_011525845	MAG	Freshwater	Lake Sediment	China	No	97.8	2.2	Bacteria	Gemmatimonadota	Gemmatimonadetes	Gemmatimonadales	Gemmatimonadaceae	PNKF01	PNKF01 sp011525845
GCA_021413975	MAG	Freshwater	Water	France	No	94.82	1.2	Bacteria	Gemmatimonadota	Gemmatimonadetes	Gemmatimonadales	Gemmatimonadaceae	PNKF01	Unclassified
GCA_945869195	MAG	Freshwater	Water	Czech Republic	No	97.8	3.85	Bacteria	Gemmatimonadota	Gemmatimonadetes	Gemmatimonadales	Gemmatimonadaceae	PNKF01	Unclassified
GCA_902825965	MAG	Wastewater	Wastewater	Canada	No	94.68	2.2	Bacteria	Gemmatimonadota	Gemmatimonadetes	Gemmatimonadales	Gemmatimonadaceae	PNKF01	PNKF01 sp902825965
GCA_019694735	MAG	Wastewater	Wastewater	Singapore	No	96.7	2.2	Bacteria	Gemmatimonadota	Gemmatimonadetes	Gemmatimonadales	Gemmatimonadaceae	PNKF01	Unclassified
GCA_019745365	MAG	Freshwater	Water	USA	No	89.01	0	Bacteria	Gemmatimonadota	Gemmatimonadetes	Gemmatimonadales	Gemmatimonadaceae	Unclassified_Gemmatimonadaceae	Unclassified
GCA_016182795	MAG	Groundwater	Groundwater	USA	No	91.21	2.2	Bacteria	Gemmatimonadota	Gemmatimonadetes	Gemmatimonadales	Gemmatimonadaceae	PNKL01	PNKL01 sp016182795
GCA_013822425	MAG	Freshwater	Water	USA	No	93.41	5.49	Bacteria	Gemmatimonadota	Gemmatimonadetes	Gemmatimonadales	Gemmatimonadaceae	PNKL01	PNKL01 sp013822425
GCA_023249375	MAG	Groundwater	Groundwater	New Zealand	No	95	2.2	Bacteria	Gemmatimonadota	Gemmatimonadetes	Gemmatimonadales	Gemmatimonadaceae	PNKL01	Unclassified
GCA_027348165	MAG	Terrestrial	Soil	China	No	91.21	3.76	Bacteria	Gemmatimonadota	Gemmatimonadetes	Gemmatimonadales	Gemmatimonadaceae	PNKL01	Unclassified
GCA_947472275	MAG	Freshwater	Water	Czech Republic	No	89.56	3.85	Bacteria	Gemmatimonadota	Gemmatimonadetes	Gemmatimonadales	Gemmatimonadaceae	Fen-1231	Fen-1231 sp903882745
GCA_026387895	MAG	Freshwater	Water	France	No	95.05	2.2	Bacteria	Gemmatimonadota	Gemmatimonadetes	Gemmatimonadales	Gemmatimonadaceae	Fen-1231	Unclassified
GCA_026387915	MAG	Freshwater	Water	France	No	96.7	2.2	Bacteria	Gemmatimonadota	Gemmatimonadetes	Gemmatimonadales	Gemmatimonadaceae	Fen-1231	Unclassified
GCA_947480105	MAG	Freshwater	Water	Czech Republic	No	92.31	3.3	Bacteria	Gemmatimonadota	Gemmatimonadetes	Gemmatimonadales	Gemmatimonadaceae	Fen-1231	Unclassified
GCA_020851455	MAG	Wastewater	Wastewater	Sweden	No	97.8	8.24	Bacteria	Gemmatimonadota	Gemmatimonadetes	Gemmatimonadales	Gemmatimonadaceae	Fen-1231	Unclassified
GCA_027622655	MAG	Marine	Sea water	Iran	No	97.8	2.2	Bacteria	Gemmatimonadota	Gemmatimonadetes	Gemmatimonadales	Gemmatimonadaceae	Fen-1231	Unclassified
GCA_947473655	MAG	Freshwater	Water	Czech Republic	No	96.15	2.2	Bacteria	Gemmatimonadota	Gemmatimonadetes	Gemmatimonadales	Gemmatimonadaceae	Fen-1231	Unclassified
GCA_947496115	MAG	Freshwater	Water	Switzerland	No	94.51	2.2	Bacteria	Gemmatimonadota	Gemmatimonadetes	Gemmatimonadales	Gemmatimonadaceae	Fen-1231	Fen-1231 sp014192065
GCA_016874035	MAG	Freshwater	Water	Tanzania	No	97.8	2.75	Bacteria	Gemmatimonadota	Gemmatimonadetes	Gemmatimonadales	Gemmatimonadaceae	Fen-1231	Fen-1231 sp016874035
GCA_003171215	MAG	Terrestrial	Permafrost	Sweden	No	92.31	3.3	Bacteria	Gemmatimonadota	Gemmatimonadetes	Gemmatimonadales	Gemmatimonadaceae	Fen-1231	Fen-1231 sp003171215
GCA_025362095	MAG	Freshwater	River sediment	Uganda	No	90.66	2.2	Bacteria	Gemmatimonadota	Gemmatimonadetes	Gemmatimonadales	Gemmatimonadaceae	Fen-1231	Unclassified
GCA_903828855	MAG	Freshwater	Water	Sweden	No	97.8	2.2	Bacteria	Gemmatimonadota	Gemmatimonadetes	Gemmatimonadales	Gemmatimonadaceae	Fen-1231	Fen-1231 sp903910555
GCA_937906875	MAG	Terrestrial	Gold mines	South Africa	No	96.15	4.5	Bacteria	Gemmatimonadota	Gemmatimonadetes	Gemmatimonadales	Gemmatimonadaceae	Unclassified_Gemmatimonadaceae	Unclassified
GCA_029211165	Isolate	Terrestrial	Soil	China	Yes	97.25	3.85	Bacteria	Gemmatimonadota	Gemmatimonadetes	Gemmatimonadales	Gemmatimonadaceae	Gemmatirosa	Unclassified
GCA_000522985	Isolate	Terrestrial	Soil	Greenland	Yes	98.35	2.2	Bacteria	Gemmatimonadota	Gemmatimonadetes	Gemmatimonadales	Gemmatimonadaceae	Gemmatirosa	Gemmatirosa kalamazoonesis
GCA_019973575	Isolate	Terrestrial	Soil	Japan	Yes	96.15	2.2	Bacteria	Gemmatimonadota	Gemmatimonadetes	Gemmatimonadales	Gemmatimonadaceae	Gemmatirosa	Unclassified
GCA_013362225	MAG	Terrestrial	Soil	USA	No	90.69	2.75	Bacteria	Gemmatimonadota	Gemmatimonadetes	Gemmatimonadales	Gemmatimonadaceae	AG11	AG11 sp013361335
GCA_026786185	MAG	Glacier	Glacier Ice	Antarctica	No	91.21	1.65	Bacteria	Gemmatimonadota	Gemmatimonadetes	Gemmatimonadales	Gemmatimonadaceae	AG11	Unclassified
GCA_028287225	MAG	Terrestrial	Soil	USA	No	92.11	3.85	Bacteria	Gemmatimonadota	Gemmatimonadetes	Gemmatimonadales	Gemmatimonadaceae	AG11	Unclassified
G1_Bin_00029	MAG	Glacier	Glacier Ice	Greenland	No	96.15	3.3	Bacteria	Gemmatimonadota	Gemmatimonadetes	Gemmatimonadales	Gemmatimonadaceae	AG11	AG11 sp014378185
GCA_002215645	MAG	Terrestrial	Soil	USA	No	97.8	3.3	Bacteria	Gemmatimonadota	Gemmatimonadetes	Gemmatimonadales	Gemmatimonadaceae	AG11	AG11 sp002215645
GCA_003223455	MAG	Terrestrial	Soil	USA	No	93.41	2.2	Bacteria	Gemmatimonadota	Gemmatimonadetes	Gemmatimonadales	Gemmatimonadaceae	AG11	AG11 sp003223455
GCA_028287235	MAG	Terrestrial	Soil	USA	No	97.8	3.3	Bacteria	Gemmatimonadota	Gemmatimonadetes	Gemmatimonadales	Gemmatimonadaceae	AG2	Unclassified
GCA_025929195	MAG	Terrestrial	Soil	China	No	96.24	5.72	Bacteria	Gemmatimonadota	Gemmatimonadetes	Gemmatimonadales	Gemmatimonadaceae	AG2	Unclassified
GCA_028287305	MAG	Terrestrial	Soil	USA	No	97.8	7.81	Bacteria	Gemmatimonadota	Gemmatimonadetes	Gemmatimonadales	Gemmatimonadaceae	JACDHQ01	Unclassified
GCA_027307165	MAG	Terrestrial	Soil	China	No	96.7	3.3	Bacteria	Gemmatimonadota	Gemmatimonadetes	Gemmatimonadales	Gemmatimonadaceae	Fen-1247	Unclassified
GCA_003155795	MAG	Terrestrial	Permafrost	Sweden	No	97.8	2.2	Bacteria	Gemmatimonadota	Gemmatimonadetes	Gemmatimonadales	Gemmatimonadaceae	Fen-1247	Fen-1247 sp003155795
GCA_937867645	MAG	Freshwater	Water	China	No	95.6	3.3	Bacteria	Gemmatimonadota	Gemmatimonadetes	Gemmatimonadales	Gemmatimonadaceae	JACDCY01	Unclassified
GCA_024654005	MAG	Groundwater	Groundwater	Russia	No	97.74	2.3	Bacteria	Gemmatimonadota	Gemmatimonadetes	Gemmatimonadales	Gemmatimonadaceae	JACDCY01	Unclassified
GCA_013817305	MAG	Terrestrial	Soil	Antarctica	No	88.95	3.98	Bacteria	Gemmatimonadota	Gemmatimonadetes	Gemmatimonadales	Gemmatimonadaceae	JACDCY01	JACDCY01 sp013817305
SW4_Bin_00066	MAG	Terrestrial	Soil	Sweden	No	88.15	2.81	Bacteria	Gemmatimonadota	Gemmatimonadetes	Gemmatimonadales	Gemmatimonadaceae	JACDCY01	Unclassified
SV1_Bin_00003	MAG	Glacier	Glacier Ice	Svalbard	No	89.43	2.2	Bacteria	Gemmatimonadota	Gemmatimonadetes	Gemmatimonadales	Gemmatimonadaceae	UBA4720	Unclassified
GCA_025357975	MAG	Freshwater	River sediment	Uganda	No	88.55	3.5	Bacteria	Gemmatimonadota	Gemmatimonadetes	Gemmatimonadales	Gemmatimonadaceae	UBA4720	Unclassified
GCA_013813715	MAG	Terrestrial	Soil	Antarctica	No	97.8	2.2	Bacteria	Gemmatimonadota	Gemmatimonadetes	Gemmatimonadales	Gemmatimonadaceae	UBA4720	UBA4720 sp013813715
GCA_946478895	MAG	Terrestrial	Soil	ND	No	96.7	2.2	Bacteria	Gemmatimonadota	Gemmatimonadetes	Gemmatimonadales	Gemmatimonadaceae	UBA4720	Unclassified
GCA_017881465	MAG	Terrestrial	Permafrost	Russia	No	91.76	2.2	Bacteria	Gemmatimonadota	Gemmatimonadetes	Gemmatimonadales	Gemmatimonadaceae	UBA4720	UBA4720 sp017881465
ML3_Bin_00009	MAG	Terrestrial	Soil	Svalbard	No	86.8	1.1	Bacteria	Gemmatimonadota	Gemmatimonadetes	Gemmatimonadales	Gemmatimonadaceae	UBA4720	Unclassified
GCA_003134915	MAG	Terrestrial	Permafrost	Sweden	No	98.9	2.2	Bacteria	Gemmatimonadota	Gemmatimonadetes	Gemmatimonadales	Gemmatimonadaceae	UBA4720	UBA4720 sp003134685
GCA_017881545	MAG	Terrestrial	Permafrost	Russia	No	89.79	3.49	Bacteria	Gemmatimonadota	Gemmatimonadetes	Gemmatimonadales	Gemmatimonadaceae	UBA4720	UBA4720 sp017881545
SW6_Bin_00027	MAG	Terrestrial	Soil	Sweden	No	91.06	2.2	Bacteria	Gemmatimonadota	Gemmatimonadetes	Gemmatimonadales	Gemmatimonadaceae	UBA4720	Unclassified
SW3_Bin_00016	MAG	Terrestrial	Soil	Sweden	No	88.64	3.3	Bacteria	Gemmatimonadota	Gemmatimonadetes	Gemmatimonadales	Gemmatimonadaceae	UBA4720	Unclassified
SW5_Bin_00008	MAG	Terrestrial	Soil	Sweden	No	90.86	9.41	Bacteria	Gemmatimonadota	Gemmatimonadetes	Gemmatimonadales	Gemmatimonadaceae	UBA4720	Unclassified
GCA_013697855	MAG	Terrestrial	Soil	Antarctica	No	92.95	9.72	Bacteria	Gemmatimonadota	Gemmatimonadetes	Gemmatimonadales	Gemmatimonadaceae	UBA4720	Unclassified
GCA_013816855	MAG	Terrestrial	Soil	Antarctica	No	93.41	2.2	Bacteria	Gemmatimonadota	Gemmatimonadetes	Gemmatimonadales	Gemmatimonadaceae	UBA4720	UBA4720 sp013816855
GCA_003133725	MAG	Terrestrial	Permafrost	Sweden	No	88.7	4.76	Bacteria	Gemmatimonadota	Gemmatimonadetes	Gemmatimonadales	Gemmatimonadaceae	Palsa-1248	Palsa-1248 sp003152485
GCA_021324775	MAG	Freshwater	Water	USA	No	96.7	2.2	Bacteria	Gemmatimonadota	Gemmatimonadetes	Gemmatimonadales	Gemmatimonadaceae	Palsa-1248	Unclassified
GCA_021324635	MAG	Freshwater	Water	USA	No	98.9	2.2	Bacteria	Gemmatimonadota	Gemmatimonadetes	Gemmatimonadales	Gemmatimonadaceae	Palsa-1248	Unclassified
GCA_023554335	MAG	Marine	Marine Sediment	Spain	No	93.96	3.6	Bacteria	Gemmatimonadota	Gemmatimonadetes	KS3-K002	JABDQB01	JABDQB01	Unclassified
GCA_016649455	MAG	Terrestrial	Permafrost	Russia	No	89.46	1.75	Bacteria	Gemmatimonadota	Gemmatimonadetes	KS3-K002	JABDQB01	JAENXO01	JAENXO01 sp016649455
GCA_023553945	MAG	Marine	Marine Sediment	Spain	No	91.71	3.3	Bacteria	Gemmatimonadota	Gemmatimonadetes	KS3-K002	JABDQB01	JAENXO01	Unclassified
GCA_020351855	MAG	Freshwater	Lake Sediment	China	No	93.01	3.3	Bacteria	Gemmatimonadota	Gemmatimonadetes	KS3-K002	JABDQB01	Unclassified_JABDQB01	Unclassified
GCA_947259585	MAG	Marine	Marine Sediment	Italy	No	97.8	3.3	Bacteria	Gemmatimonadota	Gemmatimonadetes	KS3-K002	JABDQB01	Unclassified_JABDQB01	Unclassified
GCA_913043255	MAG	Marine	Sea water	ND	No	96.64	2.2	Bacteria	Gemmatimonadota	Gemmatimonadetes	KS3-K002	JABDQB01	Unclassified_JABDQB01	Unclassified
GCA_012270965	MAG	Marine	Coral Reef	Australia	No	90.11	3.3	Bacteria	Gemmatimonadota	Gemmatimonadetes	KS3-K002	JABDQB01	JAAXHJ01	JAAXHJ01 sp012270965
GCA_028874025	MAG	Marine	Sponge	Australia	No	91.14	3.3	Bacteria	Gemmatimonadota	Gemmatimonadetes	KS3-K002	JABDQB01	JAAXHJ01	Unclassified
GCA_009841015	MAG	Marine	Sponge	Australia	No	95.54	3.3	Bacteria	Gemmatimonadota	Gemmatimonadetes	KS3-K002	JABDQB01	JAAXHJ01	JAAXHJ01 sp009841015
GCA_028875885	MAG	Marine	Sponge	Australia	No	95.6	3.3	Bacteria	Gemmatimonadota	Gemmatimonadetes	KS3-K002	JABDQB01	JAAXHJ01	Unclassified
GCA_009843325	MAG	Marine	Sponge	Australia	No	94.51	3.3	Bacteria	Gemmatimonadota	Gemmatimonadetes	KS3-K002	JABDQB01	JAAXHJ01	JAAXHJ01 sp009838765
GCA_026705985	MAG	Marine	Sponge	Australia	No	91.21	3.3	Bacteria	Gemmatimonadota	Gemmatimonadetes	KS3-K002	JABDQB01	JAAXHJ01	Unclassified
GCA_009836005	MAG	Marine	Sponge	Australia	No	95.6	3.3	Bacteria	Gemmatimonadota	Gemmatimonadetes	KS3-K002	JABDQB01	JAAXHJ01	JAAXHJ01 sp009840115
GCA_022820995	MAG	Marine	Sponge	Panama	No	94.51	3.3	Bacteria	Gemmatimonadota	Gemmatimonadetes	KS3-K002	JABDQB01	JAAXHJ01	Unclassified
GCA_009843765	MAG	Marine	Sponge	Australia	No	90.11	5.59	Bacteria	Gemmatimonadota	Gemmatimonadetes	KS3-K002	JABDQB01	JAAXHJ01	JAAXHJ01 sp009841005
GCA_022825725	MAG	Marine	Sponge	Belize	No	95.6	4.4	Bacteria	Gemmatimonadota	Gemmatimonadetes	KS3-K002	JABDQB01	JAAXHJ01	Unclassified
GCA_029262175	MAG	Marine	Biofilm	Norway	No	96.64	4.4	Bacteria	Gemmatimonadota	Gemmatimonadetes	KS3-K002	JABDQB01	Unclassified_JABDQB01	Unclassified
GCA_022360695	MAG	Marine	Sea water	Saudi Arabia	No	98.19	5.84	Bacteria	Gemmatimonadota	Gemmatimonadetes	KS3-K002	JABDQB01	Unclassified_JABDQB01	Unclassified
GCA_020344015	MAG	Freshwater	Lake Sediment	China	No	93.69	3.3	Bacteria	Gemmatimonadota	Gemmatimonadetes	KS3-K002	KS3-K002	KS3-K002	Unclassified
GCA_020344215	MAG	Freshwater	Lake Sediment	China	No	95.6	3.3	Bacteria	Gemmatimonadota	Gemmatimonadetes	KS3-K002	KS3-K002	KS3-K002	Unclassified
GCA_020344375	MAG	Freshwater	Lake Sediment	China	No	91.03	1.1	Bacteria	Gemmatimonadota	Gemmatimonadetes	KS3-K002	KS3-K002	KS3-K002	Unclassified
GCA_020350785	MAG	Freshwater	Lake Sediment	China	No	93.66	4.4	Bacteria	Gemmatimonadota	Gemmatimonadetes	KS3-K002	KS3-K002	KS3-K002	Unclassified
GCA_017881445	MAG	Terrestrial	Permafrost	Russia	No	94.51	3.3	Bacteria	Gemmatimonadota	Gemmatimonadetes	Longimicrobiales	RSA9	JADGQX01	JADGQX01 sp017881445
GCA_019689775	MAG	Wood decay	Wood decay	Canada	No	93.41	4.95	Bacteria	Gemmatimonadota	Gemmatimonadetes	Longimicrobiales	RSA9	Unclassified_RSA9	Unclassified
GCA_002919185	MAG	Terrestrial	Soil	China	No	92.86	3.3	Bacteria	Gemmatimonadota	Gemmatimonadetes	Longimicrobiales	RSA9	RSA9	RSA9 sp003242735
GCA_007126035	MAG	Freshwater	Lake Sediment	Russia	No	96.7	4.4	Bacteria	Gemmatimonadota	Gemmatimonadetes	Longimicrobiales	RSA9	SLCC01	SLCC01 sp007126035
GCA_009380025	MAG	Terrestrial	Fossil	Canada	No	98.35	3.3	Bacteria	Gemmatimonadota	Gemmatimonadetes	Longimicrobiales	Longimicrobiaceae	WHSP01	WHSP01 sp009380025
GCA_013820915	MAG	Terrestrial	Soil	Antarctica	No	89.3	4.6	Bacteria	Gemmatimonadota	Gemmatimonadetes	Longimicrobiales	Longimicrobiaceae	JACDHR01	JACDHR01 sp013820915
GCA_028287185	MAG	Terrestrial	Soil	USA	No	96.19	4.95	Bacteria	Gemmatimonadota	Gemmatimonadetes	Longimicrobiales	Longimicrobiaceae	Unclassified_Longimicrobiaceae	Unclassified
GCF_014202995	Isolate	Terrestrial	Soil	Spain	Yes	98.9	5.49	Bacteria	Gemmatimonadota	Gemmatimonadetes	Longimicrobiales	Longimicrobiaceae	Longimicrobium	Longimicrobium terrae
GCA_007118565	MAG	Freshwater	Lake Sediment	Russia	No	94.51	3.66	Bacteria	Gemmatimonadota	Gemmatimonadetes	Longimicrobiales	Longimicrobiaceae	SKRI01	SKRI01 sp007118565
GCA_016209885	MAG	Groundwater	Groundwater	USA	No	94.51	2.2	Bacteria	Gemmatimonadota	Gemmatimonadetes	Longimicrobiales	UBA6960	JACQVF01	JACQVF01 sp016209885
GCA_007122885	MAG	Freshwater	Lake Sediment	Russia	No	92.76	3.3	Bacteria	Gemmatimonadota	Gemmatimonadetes	Longimicrobiales	UBA6960	SKSR01	SKSR01 sp007122885
GCA_007121455	MAG	Freshwater	Lake Sediment	Russia	No	97.8	2.2	Bacteria	Gemmatimonadota	Gemmatimonadetes	Longimicrobiales	UBA6960	SKKN01	SKKN01 sp007121455
GCA_009692105	MAG	Freshwater	Water	Russia	No	89.51	4.4	Bacteria	Gemmatimonadota	Gemmatimonadetes	Longimicrobiales	UBA6960	SHZS01	SHZS01 sp009692105
GCA_012267505	MAG	Marine	Coral Reef	Australia	No	89.19	3.85	Bacteria	Gemmatimonadota	Gemmatimonadetes	Longimicrobiales	UBA6960	JAAXGI01	JAAXGI01 sp012267505
GCA_007695195	MAG	Alkaline salt lake	Water	Canada	No	96.7	5.49	Bacteria	Gemmatimonadota	Gemmatimonadetes	Longimicrobiales	UBA6960	PWLA01	PWLA01 sp007695195
GCA_003559555	MAG	Freshwater	Lake Sediment	Russia	No	94.21	3.3	Bacteria	Gemmatimonadota	Gemmatimonadetes	Longimicrobiales	UBA6960	PWLA01	PWLA01 sp003559555
GCA_007125125	MAG	Freshwater	Lake Sediment	Russia	No	94.51	5.49	Bacteria	Gemmatimonadota	Gemmatimonadetes	Longimicrobiales	UBA6960	SLDT01	SLDT01 sp007125125
GCA_007692665	MAG	Alkaline salt lake	Water	Canada	No	95.6	7.88	Bacteria	Gemmatimonadota	Gemmatimonadetes	Longimicrobiales	UBA6960	SKNW01	SKNW01 sp007692665
GCA_007121925	MAG	Freshwater	Lake Sediment	Russia	No	94.46	2.4	Bacteria	Gemmatimonadota	Gemmatimonadetes	Longimicrobiales	UBA6960	SLBA01	SLBA01 sp007126575
GCA_007692605	MAG	Alkaline salt lake	Water	Canada	No	96.85	2.2	Bacteria	Gemmatimonadota	Gemmatimonadetes	Longimicrobiales	UBA6960	SLBA01	SLBA01 sp007692605
GCA_007692505	MAG	Alkaline salt lake	Water	Canada	No	95.4	4.4	Bacteria	Gemmatimonadota	Gemmatimonadetes	Longimicrobiales	UBA6960	REBX01	REBX01 sp007692505
GCA_021295815	MAG	Marine	Sea water	Israel	No	94.32	5.49	Bacteria	Gemmatimonadota	Gemmatimonadetes	Longimicrobiales	UBA6960	S146-37	Unclassified
GCA_022560615	MAG	Deep sea	Marine Sediment	Pacific Ocean	No	98.9	3.3	Bacteria	Gemmatimonadota	Gemmatimonadetes	Longimicrobiales	UBA6960	UBA1138	Unclassified
GCA_002311875	MAG	Deep sea	Hydrothermal vent	Atlantic Ocean	No	92	1.1	Bacteria	Gemmatimonadota	Gemmatimonadetes	Longimicrobiales	UBA6960	UBA1138	UBA1138 sp002311875
GCA_913041305	MAG	Marine	Sea water	ND	No	92.24	2.2	Bacteria	Gemmatimonadota	Gemmatimonadetes	Longimicrobiales	UBA6960	UBA1138	UBA1138 sp002313925
GCA_027593165	MAG	Marine	Sea water	Iran	No	98.9	4.95	Bacteria	Gemmatimonadota	Gemmatimonadetes	Longimicrobiales	UBA6960	Unclassified_UBA6960	Unclassified
GCA_028823235	MAG	Marine	Sea water	Antarctica	No	98.84	4.4	Bacteria	Gemmatimonadota	Gemmatimonadetes	Longimicrobiales	UBA6960	UBA2589	Unclassified
GCA_028873605	MAG	Marine	Sea water	Australia	No	97.05	3.3	Bacteria	Gemmatimonadota	Gemmatimonadetes	Longimicrobiales	UBA6960	UBA2589	Unclassified
GCA_913050395	MAG	Marine	Sea water	ND	No	94.24	3.3	Bacteria	Gemmatimonadota	Gemmatimonadetes	Longimicrobiales	UBA6960	UBA2589	UBA2589 sp002348465
GCA_002500925	MAG	Marine	Sea water	ND	No	89.5	3.3	Bacteria	Gemmatimonadota	Gemmatimonadetes	Longimicrobiales	UBA6960	UBA2589	UBA2589 sp002500925
GCA_002295625	MAG	Marine	Sea water	ND	No	92.79	5.49	Bacteria	Gemmatimonadota	Gemmatimonadetes	Longimicrobiales	UBA6960	UBA2589	UBA2589 sp002348265
GCA_018667225	MAG	Marine	Sea water	Canada	No	97.74	4.4	Bacteria	Gemmatimonadota	Gemmatimonadetes	Longimicrobiales	UBA6960	UBA1138	UBA1138 sp009937285
GCA_016873995	MAG	Freshwater	Water	Tanzania	No	98.9	4.4	Bacteria	Gemmatimonadota	Gemmatimonadetes	Longimicrobiales	UBA6960	UBA2982	UBA2982 sp016873995
GCA_029262115	MAG	Marine	Biofilm	Norway	No	98.9	5.31	Bacteria	Gemmatimonadota	Gemmatimonadetes	Longimicrobiales	UBA6960	Unclassified_UBA6960	Unclassified
GCA_022340755	MAG	Marine	Marine Sediment	USA	No	93.41	3.09	Bacteria	Gemmatimonadota	Gemmatimonadetes	Longimicrobiales	UBA6960	SZUA-318	Unclassified
GCA_022340865	MAG	Marine	Marine Sediment	USA	No	97.8	4.13	Bacteria	Gemmatimonadota	Gemmatimonadetes	Longimicrobiales	UBA6960	SZUA-318	Unclassified
GCA_003695865	MAG	Freshwater	Hotspring	Japan	Yes	94.38	5.13	Bacteria	Gemmatimonadota	Gemmatimonadetes	Longimicrobiales	UBA6960	J028	J028 sp003695865
GCA_018678395	MAG	Marine	Marine Sediment	Australia	No	88.89	4.6	Bacteria	Gemmatimonadota	Gemmatimonadetes	Longimicrobiales	UBA6960	IDS-52	IDS-52 sp018678395
GCA_028284495	MAG	Marine	Sea water	Australia	No	94.51	3.3	Bacteria	Gemmatimonadota	Gemmatimonadetes	Longimicrobiales	UBA6960	IDS-52	Unclassified
GCA_020344755	MAG	Freshwater	Lake Sediment	China	No	89.31	2.2	Bacteria	Gemmatimonadota	Gemmatimonadetes	Longimicrobiales	UBA6960	IDS-52	Unclassified
GCA_028278645	MAG	Marine	Sea water	Australia	No	98.9	3.3	Bacteria	Gemmatimonadota	Gemmatimonadetes	Longimicrobiales	UBA6960	JABDNZ01	Unclassified
GCA_022561145	MAG	Deep sea	Marine Sediment	Pacific Ocean	No	88.81	4.4	Bacteria	Gemmatimonadota	Gemmatimonadetes	Longimicrobiales	UBA6960	Unclassified_UBA6960	Unclassified
GCA_022571515	MAG	Deep sea	Marine Sediment	Pacific Ocean	No	98.9	4.4	Bacteria	Gemmatimonadota	Gemmatimonadetes	Longimicrobiales	UBA6960	Unclassified_UBA6960	Unclassified
GCA_022574715	MAG	Deep sea	Marine Sediment	Pacific Ocean	No	91.69	7.69	Bacteria	Gemmatimonadota	Gemmatimonadetes	Longimicrobiales	UBA6960	UBA822	Unclassified
GCA_022450065	MAG	Marine	Sea water	Pacific Ocean	No	95.54	4.95	Bacteria	Gemmatimonadota	Gemmatimonadetes	Longimicrobiales	UBA6960	UBA822	UBA822 sp002731735
GCA_028822645	MAG	Marine	Sea water	Antarctica	No	94.44	3.3	Bacteria	Gemmatimonadota	Gemmatimonadetes	Longimicrobiales	UBA6960	GCA-2718595	Unclassified
GCA_028875075	MAG	Marine	Sponge	Australia	No	91.21	2.2	Bacteria	Gemmatimonadota	Gemmatimonadetes	Longimicrobiales	UBA6960	UBA2988	Unclassified
GCA_022822325	MAG	Marine	Sponge	USA	No	93.41	3.3	Bacteria	Gemmatimonadota	Gemmatimonadetes	Longimicrobiales	UBA6960	Bin94	Unclassified
GCA_022826565	MAG	Marine	Sponge	Belize	No	88.95	2.2	Bacteria	Gemmatimonadota	Gemmatimonadetes	Longimicrobiales	UBA6960	Bin94	Unclassified
GCA_022823985	MAG	Marine	Sponge	Belize	No	94.51	2.2	Bacteria	Gemmatimonadota	Gemmatimonadetes	Longimicrobiales	UBA6960	Bin94	Unclassified
GCA_009843245	MAG	Marine	Sponge	Australia	No	96.7	7.29	Bacteria	Gemmatimonadota	Gemmatimonadetes	Longimicrobiales	UBA6960	Bin94	Bin94 sp009838975
GCA_022823145	MAG	Marine	Sponge	Belize	No	94.51	4.4	Bacteria	Gemmatimonadota	Gemmatimonadetes	Longimicrobiales	UBA6960	Bin94	Unclassified
GCA_022822445	MAG	Marine	Sponge	USA	No	98.9	2.2	Bacteria	Gemmatimonadota	Gemmatimonadetes	Longimicrobiales	UBA6960	Bin94	Unclassified
GCA_022825025	MAG	Marine	Sponge	Belize	No	93.41	8.79	Bacteria	Gemmatimonadota	Gemmatimonadetes	Longimicrobiales	UBA6960	Bin94	Unclassified
GCA_022826005	MAG	Marine	Sponge	Belize	No	97.25	7.14	Bacteria	Gemmatimonadota	Gemmatimonadetes	Longimicrobiales	UBA6960	Bin94	Unclassified
GCA_026713345	MAG	Marine	Sponge	Adriatic Sea	No	95.6	5.23	Bacteria	Gemmatimonadota	Gemmatimonadetes	Longimicrobiales	UBA6960	Bin94	Unclassified
GCA_009836825	MAG	Marine	Sponge	Australia	No	89.56	2.2	Bacteria	Gemmatimonadota	Gemmatimonadetes	Longimicrobiales	UBA6960	Bin94	Bin94 sp009841475
GCA_022819785	MAG	Marine	Sponge	Panama	No	97.8	4.4	Bacteria	Gemmatimonadota	Gemmatimonadetes	Longimicrobiales	UBA6960	Bin94	Unclassified
GCA_009841825	MAG	Marine	Sponge	Australia	No	95.6	4.95	Bacteria	Gemmatimonadota	Gemmatimonadetes	Longimicrobiales	UBA6960	Bin94	Bin94 sp009844885
GCA_028873815	MAG	Marine	Sponge	Australia	No	93.41	3.3	Bacteria	Gemmatimonadota	Gemmatimonadetes	Longimicrobiales	UBA6960	Bin94	Unclassified
GCA_026707415	MAG	Marine	Sponge	Australia	No	91.08	9.34	Bacteria	Gemmatimonadota	Gemmatimonadetes	Longimicrobiales	UBA6960	Unclassified_UBA6960	Unclassified
GCA_021295835	MAG	Marine	Sea water	Israel	No	94.51	3.3	Bacteria	Gemmatimonadota	Gemmatimonadetes	Longimicrobiales	UBA6960	Unclassified_UBA6960	Unclassified
GCA_028873825	MAG	Marine	Sponge	Australia	No	95.6	2.2	Bacteria	Gemmatimonadota	Gemmatimonadetes	Longimicrobiales	UBA6960	Bin94	Unclassified
GCA_028874435	MAG	Marine	Sponge	Australia	No	97.8	2.2	Bacteria	Gemmatimonadota	Gemmatimonadetes	Longimicrobiales	UBA6960	Bin94	Unclassified
GCA_028874995	MAG	Marine	Sponge	Australia	No	93.96	2.2	Bacteria	Gemmatimonadota	Gemmatimonadetes	Longimicrobiales	UBA6960	Bin94	Unclassified
GCA_028873845	MAG	Marine	Sponge	Australia	No	96.7	2.2	Bacteria	Gemmatimonadota	Gemmatimonadetes	Longimicrobiales	UBA6960	Bin94	Unclassified
GCA_022822425	MAG	Marine	Sponge	USA	No	90.89	4.4	Bacteria	Gemmatimonadota	Gemmatimonadetes	Longimicrobiales	UBA6960	BD2-11	Unclassified
GCA_022825345	MAG	Marine	Sponge	Belize	No	96.7	3.3	Bacteria	Gemmatimonadota	Gemmatimonadetes	Longimicrobiales	UBA6960	BD2-11	Unclassified
GCA_022826025	MAG	Marine	Sponge	Belize	No	93.41	8.49	Bacteria	Gemmatimonadota	Gemmatimonadetes	Longimicrobiales	UBA6960	BD2-11	Unclassified
GCF_002945325	Isolate	Marine	Marine Sediment	ND	Yes	99.52	0	Archaea	Methanobacteriota_A	Methanococci	Methanococcales	Methanococcaceae	Methanococcus	Methanococcus maripaludis
ND: NO Data available

## Sheet: Table-S3
Table S3. Metagenome assembly statistics of each individual assembly predicted through ANVIO program V 7.1
Parameters	ML1	ML2	ML3	SV1	G1	G5	SW3	SW4	SW5	SW6
Total Length (bp)	5621984476	5605103988	4733754007	214221852	1322810345	2923410910	6748034422	7019637794	2858748343	9931174593
Num Contigs	15879106	15879106	15879106	15879106	15879106	15879106	15879106	15879106	15879106	15879106
Num Contigs > 100 kb	80	2	16	1	103	14	57	91	13	55
Num Contigs > 50 kb	295	37	113	12	550	30	402	445	55	394
Num Contigs > 20 kb	1423	401	747	131	3556	229	3117	2090	509	2690
Num Contigs > 10 kb	4586	1958	3000	608	11739	1278	12920	6441	2132	10390
Num Contigs > 5 kb	15891	8395	13871	2150	32073	5994	48509	23100	7881	39247
Num Contigs > 2.5 kb	59582	38310	61179	6312	77225	27997	165631	88053	31536	147213
Longest Contig	1756054	112964	168304	115015	372414	212758	427721	412119	526320	205441
Shortest Contig	55	55	55	56	55	55	55	55	56	55
Number of Genes (prodigal)	17432401	18435348	14460805	578558	2721959	9800876	19277789	22523105	9421739	31233426
L50	4482621	5320492	3574212	86868	141697	2769272	3642137	5835779	2546079	7758083
L75	9435037	10536921	7682099	249024	634193	5530645	9266930	12274472	5202938	16738501
L90	12957170	14150343	10631059	381930	1335401	7440347	13479165	16756778	7034446	23062497
N50	337	305	347	474	1480	299	378	313	305	322
N75	254	245	255	265	361	241	257	247	246	249
N90	225	220	227	224	238	219	225	223	222	223
Archaea_76	60917	58508	51760	2921	10789	32690	74300	83827	34546	106360
Bacteria_71	107316	102318	94015	5350	20020	58630	134574	151945	62506	190616
Protista_83	2827	2257	2738	190	1131	1193	3837	3346	1375	4665
Ribosomal_RNA_16S	17	8	14	14	21	13	41	38	14	36
Ribosomal_RNA_18S	1	1	1	2	5	2	2	5	4	8
Ribosomal_RNA_23S	73	44	54	24	69	50	182	142	50	196
Ribosomal_RNA_28S	5	5	3	3	11	3	8	13	6	13

## Sheet: Table-S4
Table S4: Genome assembly metrics, Taxanomic lineage, abundance of reconstructed MAGs
Metadata				MAG assembly metrics										Taxanomic lineage							MAG abundance
Name	Sample Name	Sample type	Sample_Location	Total Size (Mb)	Number of contigs	N50	GC_content	Completeness	Redundancy	16S rRNA count	23S rRNA count	5S rRNA count	Total tRNAs	Domain	Phyla	Class	Order	Family	Genus	Species	ML1	ML2	ML3	SV1	G1	G5	SW3	SW4	SW5	SW6
G1_Bin_00027	G1	cryoconite	Russell Glacier	5.19004	94	111289	63.5173	96.15	2.2	0	0	0	47	Bacteria	Gemmatimonadota	Gemmatimonadetes	Gemmatimonadales	Gemmatimonadaceae	Gemmatimonas	Unclassified	0.00747679	0.00713504	0.00666802	0.0715387	14.4753	0.0202019	0.0601814	0.122538	0.0210389	0.0211149
G1_Bin_00029	G1	cryoconite	Russell Glacier	4.95228	287	46426	65.5121	96.15	3.3	0	0	1	41	Bacteria	Gemmatimonadota	Gemmatimonadetes	Gemmatimonadales	Gemmatimonadaceae	AG11	Unclassified	0.0246898	0.0637725	0.045148	2.53596	14.4996	0.157021	1.4036	3.85721	0.354992	0.449667
G5_Bin_00003	G5	Soil	Russell Glacier	4.05085	647	8627	63.119	96.57	4.05	0	0	0	25	Bacteria	Gemmatimonadota	Gemmatimonadetes	Gemmatimonadales	GWC2-71-9	Unclassified	Unclassified	0.0156665	0.0634917	0.079783	0.00422435	0.000518519	10.0286	0.0106542	0.0195002	0.0394206	0.0356367
G5_Bin_00004	G5	Soil	Russell Glacier	3.61892	641	8437	65.1414	90.66	3.66	0	0	1	21	Bacteria	Gemmatimonadota	Gemmatimonadetes	Gemmatimonadales	Gemmatimonadaceae	FEN-1250	Unclassified	0.00519978	0.00785885	0.0172709	0.0164086	0.00175158	46.0506	1.43774	0.376929	0.148502	1.34468
ML1_Bin_00002	ML1	Soil	Midtre Lovénbreen	4.00138	18	1263544	63.9431	98.9	0	1	0	1	46	Bacteria	ARS69	ARS69	ARS69	ARS69	Unclassified_ARS69	Unclassified	66.0968	1.70187	0.016516	0.00245802	0.000933418	0.0129373	0.00580267	0.00673045	0.0124231	0.00823795
ML2_Bin_00001	ML2	Soil	Midtre Lovénbreen	3.30111	559	8344	66.8054	86.51	3.4	0	0	0	33	Bacteria	Gemmatimonadota	Gemmatimonadetes	Gemmatimonadales	GWC2-71-9	JAGGAG01	Unclassified	81.0557	18.9261	0.217184	0.00738022	0.000563803	0.0392543	0.016535	0.020509	0.0462871	0.0233184
ML3_Bin_00009	ML3	Soil	Midtre Lovénbreen	3.33835	264	19858	62.0065	86.8	1.1	0	0	0	38	Bacteria	Gemmatimonadota	Gemmatimonadetes	Gemmatimonadales	Gemmatimonadaceae	UBA4720	Unclassified	0.0149014	0.190842	30.857	0.139344	0.000546276	2.6008	2.93005	0.396049	0.517685	1.36168
SV1_Bin_00003	SV1	cryoconite	Midtre Lovénbreen	3.17881	366	13839	62.3698	89.43	2.2	0	0	0	46	Bacteria	Gemmatimonadota	Gemmatimonadetes	Gemmatimonadales	Gemmatimonadaceae	UBA4720	Unclassified	0.0156014	0.033357	0.309711	35.5639	0.00844564	0.096481	1.52115	0.44381	0.695463	0.347233
SW3_Bin_00002	SW3	Soil	Storglaciären	2.70708	247	15773	68.175	94.51	1.71	1	0	1	43	Bacteria	Gemmatimonadota	Gemmatimonadetes	Gemmatimonadales	GWC2-71-9	Unclassified	Unclassified	0.0226391	0.0324108	0.0237875	0.0680481	0.00110767	0.0619651	8.88283	2.07025	0.66355	1.57874
SW3_Bin_00016	SW3	Soil	Storglaciären	2.71736	294	16535	60.9773	88.64	3.3	0	0	0	25	Bacteria	Gemmatimonadota	Gemmatimonadetes	Gemmatimonadales	Gemmatimonadaceae	UBA4720	Unclassified	0.010858	0.0456157	0.301273	0.03129	0.000183643	0.115463	18.9289	12.8343	5.32993	9.00414
SW4_Bin_00066	SW4	Soil	Storglaciären	2.33348	171	23756	64.709	88.15	2.81	0	1	1	43	Bacteria	Gemmatimonadota	Gemmatimonadetes	Gemmatimonadales	Gemmatimonadaceae	JACDCY01	Unclassified	0.0100423	0.0143694	0.0704633	0.105692	0.00135851	0.0652431	0.129233	6.74712	0.536192	0.0607459
SW5_Bin_00008	SW5	Soil	Storglaciären	2.82497	234	21108	61.3877	90.86	9.41	2	1	1	44	Bacteria	Gemmatimonadota	Gemmatimonadetes	Gemmatimonadales	Gemmatimonadaceae	UBA4720	Unclassified	0.0251017	0.440817	5.47416	0.0952533	0.000516218	0.117969	0.597651	0.634367	20.4828	2.60983
SW6_Bin_00027	SW6	Soil	Storglaciären	2.69306	424	10065	60.8952	91.06	2.2	0	0	1	20	Bacteria	Gemmatimonadota	Gemmatimonadetes	Gemmatimonadales	Gemmatimonadaceae	UBA4720	Unclassified	0.00711525	0.0339662	0.270983	0.0510705	0.000668509	0.13061	12.9878	10.5187	4.23435	8.84122

## Sheet: Table-S5
Table S5: Pangenome summary of candidatus ARS69 phyla
unique_id	gene_cluster_id	bin_name	genome_name	gene_callers_id	num_genomes_gene_cluster_has_hits	num_genes_in_gene_cluster	max_num_paralogs	SCG	functional_homogeneity_index	geometric_homogeneity_index	combined_homogeneity_index	KEGG_Module_ACC	KEGG_Module	KEGG_Class_ACC	KEGG_Class	KEGG_BRITE_ACC	KEGG_BRITE	COG20_CATEGORY_ACC	COG20_CATEGORY	COG20_PATHWAY_ACC	COG20_PATHWAY	KOfam_ACC	KOfam	COG20_FUNCTION_ACC	COG20_FUNCTION	aa_sequence
1	GC_00000001	SCG	GCA_002686915	1135	5	25	8	0	0.27275	0.654487	0.385039															------------------------------------------------------------------------------------------------------------------------MRRSGVRFVMARACRVLLAGALLVAAAPGVMADEAPPEQDLPRN----------LTLQDYKNQIESTLPAYSSGMLDVQPGP---DWLASVDV------------QQVALAVNDLPAPGDIVTEGLLTEAHDAGDT------------KFVKIDRGIGRVRWANKTRRFDFDTSPHSAVDQGVAQQVVLGVCD--------ALGIPAAERAGVSVATVIGTPVGPGGEEPSHDREQLVTVVRT----ANGFPVFESHVRVAVSNLATPARLLVV-----…
2	GC_00000001	SCG	GCA_013002585	199	5	25	8	0	0.27275	0.654487	0.385039							N	Cell motility					COG1843	Flagellar hook-capping protein FlgD (FlgD) (PDB:6IEF)	MIPSRDRGRSALALGALLVLALFTLGSVRSAAPSLTITPPTLTLGPVFSNQLAQGTLLLINDGDSVLTLGDLSVSDPVFDIGSRSSTIPPGTKIDPAETLTVDVSFLTAVQGTTTVTLTVPSDDPVNPEQTVSLVGIVLTAPSVAVSPDSLNEALGSGLVVTRD----------LSIT--NVGAPSAADLTWTISVIPVAGS---GRAAGPLDGISILWDRTHGQTSTTGWRTLADSLEALGATVTEIPPASGPID------------STLLSNYNMYWTVDASAAWSAEERTALGGWVLNGGGVLLLGDNGT--------SLPNFNAVLTDMGSAIRYSTVPAAGM--SNTTAIQSHPVTQG----ISSVYIGVGPRTLT---VPSPASRLFDDVSGN…
3	GC_00000001	SCG	GCA_013002585	454	5	25	8	0	0.27275	0.654487	0.385039							O|R	Posttranslational modification, protein turnover, chaperones|General function prediction only					COG1858|COG3391	Cytochrome c peroxidase (MauG) (PDB:1EB7)|DNA-binding beta-propeller fold protein YncE (YncE) (PDB:3VGZ) (PUBMED:22120742;28628661)	---------------------------------------------------VGEGPTGVALDEVRNKLYVVNRFDSDLSVVDLTDDSSVLLPLGFDPSDSKITDGRWLLYDAEGTSAHGDISCASCHVFGEMDNIAWELGSPNGTFVNPVNPLGSGFHPIKGPM----------ATQT--LKGLSNNAPFHWRGDFAVFSDF---NNAFVALQ-----------------GRQNPIAPALMTDFEEFVQTLITTPN------------PNRNIDDTM-------------PISFNGGDPARGEQLFSTGGLFQ--------VIGVSECVDCHILPTGARGTVIPPIN--VEGTQDMVVPHLRN----LHKKTGFDPK-------SPQTKRGFGFLHDGT…
4	GC_00000001	SCG	GCA_013002585	651	5	25	8	0	0.27275	0.654487	0.385039							N	Cell motility					COG1843	Flagellar hook-capping protein FlgD (FlgD) (PDB:6IEF)	-------------------------------------------------------------------------------------------------------------------------------------ELTFTAVLAGEEFRLGVDRDDDGFRDQDERD-------------------------------------------------------------------------------------------------------------------------------------------------------------------------------------------------------------------------------------------…
5	GC_00000001	SCG	GCA_013002585	839	5	25	8	0	0.27275	0.654487	0.385039							R	General function prediction only					COG4447	Uncharacterized conserved protein related to plant photosystem II stability/assembly factor (PDB:2XBG)	----------------------------------------------------------------------MIPRTLPWFTPVVAGTV------------------------------------AFATALAGPAAAVSVSGQVTDEFAVGIFDVDLDFTDTNTGN----------VIFT-----PNDNTDFSGFYSVDVPVGT---YDILF-RP------------PLGSPYIEAELRDVDITGITTLDHILFIGRP------------VFGTITDAG--------SAPLFNIDLNFRDTTTGDVIDTNDDNSD--------SLGVFRVVVPA--GTYDVLFTAPAGQ--PYAGLEIPSVVVVD----SLDLGAHVLPAGWFVSGTVRDPGALPV-----…
6	GC_00000001	SCG	GCA_013002585	791	5	25	8	0	0.27275	0.654487	0.385039							O	Posttranslational modification, protein turnover, chaperones					COG1404	Serine protease, subtilisin family (AprE) (PDB:1SCJ)	-------------------------------------------------------------------------------------------------------------------------------PLGGIVGSVTEAGTSTPVAGAKLTLQESGLSAVADSN----------GTYT---LQDTAGPKTLGVTAFGFSPAS---QPVT-----------------------------------------INVGTT------------APVSVA-----------LNRLPGAAVEGQVLDGQTALPVPGATVQ--------ILGTPLVQASDAGGAYALGAVPAGTYTVQTFAFGYNRPDLDL----TVNAGQDETL-------DVVLSPGLQV-----…
7	GC_00000001	SCG	GCA_020431545	1367	5	25	8	0	0.27275	0.654487	0.385039															#NAME?
8	GC_00000001	SCG	GCA_020431545	3161	5	25	8	0	0.27275	0.654487	0.385039															---------------------------------------------------------------------------------------------------------------------------------------------------------------------------------------------------------------------------------------------------------------------------------------------------------------------------------------------------------------------------------------------------------------…
9	GC_00000001	SCG	GCA_020431545	2425	5	25	8	0	0.27275	0.654487	0.385039							N	Cell motility					COG1843	Flagellar hook-capping protein FlgD (FlgD) (PDB:6IEF)	#NAME?
10	GC_00000001	SCG	GCA_020431545	2569	5	25	8	0	0.27275	0.654487	0.385039															---------------------------------------------------------------------------------------------------------------MSRNRLCLALALASPLAFAGASDAVIVSGHVLDELGLPIQNVDLDFEDDDTGL----------IIFT-----PNDNTDATGFYSVDVPLGR---YNVF--FN------------SPDPFWLDLDYGRVDVDGAMTIDAVLYQAHL------------LIGHVQNEA--------GAPLATVDLNFFDSVTGDQFLANDDNTD--------VLGNFAVFIPG--TTFDVFFTAPLGQ--PYAGGALYEFAAAG----TTNVGTIVLADGLAVTGSARGPGNVAL-----…
11	GC_00000001	SCG	GCA_020431545	3009	5	25	8	0	0.27275	0.654487	0.385039															--------------------------------------------------------------------------------------------------------------------------MPRVAFLAGAAAVSCLAVSLPALAGSLPIQIDADFSDWTAGV----------WATD---PSGDAGPSGVDFTRLELADDE---RRLY----------------LRFDTGVEVQPDEQQEITIAIDTDLNAATGA------------TIGSIGAEI-----------LWSFGGRGGSLDLGGSTIPLDHADI--------GLFVASTVSDTEFEIAIDRLAAPSGH--PLFPGNSFRMALWD----ANSGDVLTASTPYTFDGTPQPVDSRDF-----…
12	GC_00000001	SCG	GCA_020431545	923	5	25	8	0	0.27275	0.654487	0.385039							R	General function prediction only					COG2374	Predicted extracellular nuclease	---------------------------------------------------------------------------------------------------------MLKRAPSRISLFALGILIWPLAAAATDVDGGPDCGRPTNDWGDAPEGFDAYPGVTAHFP----------TCFA--PSLPGTQDIACAPISTPPGPTG---FVVH----------------RNGIPLPGYWFGCGPVGGPSGGIDSEPDGKT------------SPGLAVSS---------CADIAVDCMEVTSAGTFGQDECFGDSDA--------GLEEMPIFAPCTPGSIKFRTTNCANGDRVVYLNVLLDMNMDGDWNDNFQCPGSCAYEWAVKNFPLVLPPGCTSHMSPA…
13	GC_00000001	SCG	GCA_021604925	2107	5	25	8	0	0.27275	0.654487	0.385039															---------------------------------------------------------------------------------------------------------------------------------------------------------------------------------------------------------------------------------------------------------------------------------------------------------------------------------------------------------------------------------------------------------------…
14	GC_00000001	SCG	GCA_021604925	1431	5	25	8	0	0.27275	0.654487	0.385039							R	General function prediction only					COG2335	Uncaracterized surface protein containing fasciclin (FAS1) repeats (FAS1)	--------------------------------------------------------------------------------------------------------------------------------------MRRTPLIPVLSLLLVAAPPVFGAAHLTVSS----------IDGS--QEVPANGSAGTGSAQFIVDTAT---NTIF--YH------------IT----------FSGLTGVET--AAHVHGFA------------PP-GANAGV--------LFGLP-----LGSPKVGSATYAEAQEAS--------ILAGLTYVNIH--------STFAGGG--EIRGQVVVDPATDF----VALIDPLQEV-------PPNPPGGEGI-----…
15	GC_00000001	SCG	GCA_021604925	3106	5	25	8	0	0.27275	0.654487	0.385039															------------------------------------------------------------------------------------------------------------------------------------MRCVIVVILLLAVSSVGLAATIAVPGDYSSVL----------AAVD-----------------------------------------------------------------------------------------------------------------AAVAGDSVLVGPGTWSDIDTRT--------------------------------------------------------------------------------------…
16	GC_00000001	SCG	GCA_021604925	2623	5	25	8	0	0.27275	0.654487	0.385039															#NAME?
17	GC_00000001	SCG	GCA_021604925	1353	5	25	8	0	0.27275	0.654487	0.385039							L	Replication, recombination and repair					COG2356	Endonuclease I (EndA) (PDB:1OUO)	#NAME?
18	GC_00000001	SCG	ML1_Bin_00002	433	5	25	8	0	0.27275	0.654487	0.385039															------------------------------------------------------------------------------------------------------------------------------------MRFRWLTVCLTPILGAALLTTPALAKEHFKAS----------LDGA--QEVPPTGSAGIGSATMIIDPNT---DTIF--YH------------IA----------YSGLGAAET--AAHIHGYA------------PP-GVNAGV--------VHPLP-----AGTPKIGSWTYPAADEAQ--------IMGGLTYVNIH--------TTAFGGG--EIRGQVLFEPATDI----VSVLQGSQEV-------PPTGSAGLGI-----…
19	GC_00000001	SCG	ML1_Bin_00002	132	5	25	8	0	0.27275	0.654487	0.385039							M|R	Cell wall/membrane/envelope biogenesis|General function prediction only					COG1520|COG3209	Outer membrane protein assembly factor BamB, contains PQQ-like beta-propeller repeat (PQQ) (PDB:6TJG)|Uncharacterized conserved protein RhaS, contains 28 RHS repeats (RhsA) (PDB:4IGL)	-------MLLPLTKRLPVPTIALALIAALLLNTPARAQTVDTDFWVTQQGVNAIARDGNIIYIGGNFSYVGPPNGKAVALDPVTGAVTRAPKPNDTVHAVVADGAGGWYIAGAFTHVGGVPRGRLAHIAADGSLSAWNPDANQTVFALALAGSSVYIGGDFTGVGGVTRIRIAEVDAVTGQTTAWVTSANNWVYTLVVDGTTLYAGGLFTSLAGVARSRIGAIDTITGDATSWNPNASNAVYSIALSDTLVYAGGDFTSIGGSTRIRIGAVGANSGVATAWNPNANNSVRSVVVDAGSVYVGGGFTNIGGAARSFAAKIDAGTGLATSWNAAVAGGLVD-TILRTGSTVRLGGRFTTVAAIARRALAEVDTTTGALTSWNPNVSQLGYVHSLAQEGSML…
20	GC_00000001	SCG	ML1_Bin_00002	2498	5	25	8	0	0.27275	0.654487	0.385039							G	Carbohydrate transport and metabolism					COG5498	Endoglucanase Acf2 (Acf2)	--------------------------------------------------------------------------------------------------------------------------------------MRRRVGASRIIVGAVFACLALGSARAAPPA----------AEAR---TAGTIPTILLWKPADIISSSP---ELLLPVFETL----------GESYAVTSDLFAFGPNLGVHEIVYVFAGIGP------------NNHLMSNPE--------GNALAAFVFNGGKLLLEGGDCFNYDPEELDTFNLRPIFGLLDGPDGTRDLFDVSGVNDLAGFQFQYMGPNRFTDDLVP----DSSIPVFRNTTTSDVVAVFNPRFGAGRAIGAS…
21	GC_00000001	SCG	ML1_Bin_00002	2302	5	25	8	0	0.27275	0.654487	0.385039							T	Signal transduction mechanisms					COG3292	Periplasmic ligand-binding sensor domain (PDB:4A2L)	-----------------MSTLVLSSAASAECIDYENYFHAVGAAKIPGRAYGVALRDHLAFVGGGTSGLHVVDISNPAEMRAVGSVETPG--------------------------TARGVALSGYFAYVADDLFGLVVVDVSDPVSPQLVGQVDTAGSARTVA----------LAGD--LAYVADASNGLVVVDVSNPSSP---QIVGHVDT------------PGSAEDVELSGAWAYVADYTSGLQVVDIATP------------ESPQIAASF------GSFGRWNAVAISGSTLYLAVDHPVNDPPFS--------SYGSLKIVDVSTPTAPFFLNSFFRTS--PAKDVAVSDHYAYV----STSRGLTVVD-----VDEPQNPRIAGILGFGD…
22	GC_00000001	SCG	ML1_Bin_00002	1468	5	25	8	0	0.27275	0.654487	0.385039							U	Intracellular trafficking, secretion, and vesicular transport					COG0823	Periplasmic component TolB of the Tol biopolymer transport system (TolB) (PDB:1C5K)	#NAME?
23	GC_00000001	SCG	ML1_Bin_00002	637	5	25	8	0	0.27275	0.654487	0.385039							L	Replication, recombination and repair					COG2356	Endonuclease I (EndA) (PDB:1OUO)	------------------------------------MEVPAAVRTPRRTVPLSLRERALIAILVAASITFSPLSSEASPGPEPRDCIDFAQYLHMTGTLQIPGTGAPYGYVAGSADAVAVSGSYAFVPVHTSGSDSLYVIDISDRASPRRVASSGLPSQSGPIR----------LHGQ--HAFVACGYPGMVVVDISDPLMP---FVAATVNT------------PGFALDIALDPPLAYIADQSAGLSIYDIENP------------ASPQF------------VGSLDTPGLSGGVAVSGTTAFVADGLAG---------LLVIDVFVPGAPQVLGSYDTPGWTVAVALRDHHAYVTDSNEGLYVLDVSQPSSPQLVDTFLEAGGWERTVISDHYAF…
24	GC_00000001	SCG	ML1_Bin_00002	1477	5	25	8	0	0.27275	0.654487	0.385039							R	General function prediction only					COG4447	Uncharacterized conserved protein related to plant photosystem II stability/assembly factor (PDB:2XBG)	#NAME?
25	GC_00000001	SCG	ML1_Bin_00002	2304	5	25	8	0	0.27275	0.654487	0.385039															---------------------------------------------------------------------------------------------------------------MHQRSVRDVGKRRLEAVVGARKSKTLAFALFANILLLSGANADEPIGSAGAGC----------VDYT--DYIRWVGEVDTGVADFVVLRGD---TAYVGSTEGGLRIVDC----GIPEAPVVLGVYEAQFKDAALWNQLMFAIDP------------NGDLRVADISDPKNIHQVHYFQTPGLSRSLTIVENTLYLADDSSG---------LHLIHISGPQNLSILGTVDTPGETYEVAVSGEFAYVADGSAGFL-VLDVDDPQNLEIVGSSETSWTARGIEISGDYA…
26	GC_00000002	Accessory_genes	GCA_020431545	1117	3	22	12	0	0.402101	0.668597	0.502184															------------------------------------------------------------------DTVLVAPGTYTDSEVR------VDGWSTRACAFMPDGVVLRSVGG-ASVTTMDML--GMGSTQSAT-VWCTGIASE-LTEVDGFTITGAPVSA------RGAFV---------------------AGRVT--------FRHCIFRDMDAGGSTGAGVAANG-DVDIMDCEFV-NCVGNSGG----GLYHSNGHLNLIRTVFR-ECTNSAASLNGNTSQP--PESALIEDCVFE--NNPS--------------------------TGLGISTYQAGVVIRGCRFEGNTSSPNSAGGLIAGG--SGSKLVEDCLFLDNATV-------------…
27	GC_00000002	Accessory_genes	GCA_020431545	737	3	22	12	0	0.402101	0.668597	0.502184															------------MRTQFI-------VLSFVLGAC-GNASGAVWNISPDGTGDAPTIQAAVDLASPGDEIRLAPGTYYDAVTRTIQGHSAPRTT-TAVAFTSVQVHLTSVGG-ADVTFIDGE--NSHHGLMIV-------DGG-DATVSGITFRNCARSG------GEIW----------------------GGGIM--------VHRS--------------------SPTIEDCAFV-DCEGWAGG----GVFISQ------------------------------GSGAVIRRNKFV--NNHGGD--------------------------------------------------------------------------------------------…
28	GC_00000002	Accessory_genes	GCA_020431545	2961	3	22	12	0	0.402101	0.668597	0.502184															-------------MWNIR-------AMWLLVLLQ---SATALKAATIDVPDDFETVLAGLDAAATGDTVRVGPGLWQAQESR-IVPWNGGSQLLRSNGYLKPGVTLIGAG--SDLTVIEAL--PEEPMMLHG-ILTLASSGA-GVRVEGVTLRGSGFLF------NGIMASA-------------------SLSFE--------LVDCAVEHCMFGVTSSFT------NLIVRGCTFR-DNDASEAGGDPSGIYSTYGTWRIEDTLFVGNRNGVLFNSAGG------IALTFIQRCRFQ--DNSGGS--------------------------LVLLRSQDPLIIEDCWFEGNEVI--NSAIHLSGC----DGQVRRNVFYDNV---------------…
29	GC_00000002	Accessory_genes	GCA_020431545	707	3	22	12	0	0.402101	0.668597	0.502184															---------------------MRATLLMVILAVLPSPALATFIHVLPDGTGDVATIADALSIAVAGDSVSLGPGTYFEHDLS-----------------IPHGIALLSDTGDPTTTTIDAA--GLGRCLTSS------VALF-PTLVQGITLQGGTSDT------QGGLVFYDNAAVALLSCHLRGGSAPRGGAVASIGTRHFNLLDCVFEGNEATESDGGAVWSY--DVDAHGCEFI-DNVAAGSGGAMIGADA------CLDCTFR----GNRALTGTGGAVSNCTGGVLIEDCLFE--ENSAVD-------------------------GGALCTNEDFTQLVSCTFLANHASGVGGAMVVTVTDFVFDFLCYKNVFAR-----------------…
30	GC_00000002	Accessory_genes	GCA_020431545	524	3	22	12	0	0.402101	0.668597	0.502184															------------------------------MALHSTAVLAHEWIVAPDGSGDAATIQEAVDLATDGDTLILGDGVFRGEGNR-------------GIEIVLKWIGIRSESGDPSRCVIDCE--GVDRAFLVR------YAGG-LVVLEGLGIRNGLPDQ------------------------------DFGGAIA--------CVHT--------------------EIELRNCDVR-DCTAWQAG----------------ACHFQ-------------------SSEVTIEKCVFAR---------------------------------------------------------------------------------------------------…
31	GC_00000002	Accessory_genes	GCA_020431545	581	3	22	12	0	0.402101	0.668597	0.502184															#NAME?
32	GC_00000002	Accessory_genes	GCA_021604925	3167	3	22	12	0	0.402101	0.668597	0.502184															---------------------------------------------------------------------------------------------------------------------------------------------------------------------------------------------------------------------------------------------------------------------------------------------------------------------------------------------------------------------------------------------------------------…
33	GC_00000002	Accessory_genes	GCA_021604925	1733	3	22	12	0	0.402101	0.668597	0.502184															--------MRNAY------------ATFLVFCLI-SNANAAFVRVDPAGTGDALTVQMAMGMAAAGDTIAVIQGAHNANSVE-----------------MTDGVQLLGGWNAAFSVRAPGT--SLIHCGAQG-LRCTSGQGL-STIIDGFEFTGASNSAILCTSSSPTITRN-------------EFHGNTGADGA--------AVHCEFGA----------------SPLIEDNHI--HNNSASYGGGIRGHWGSDTSPTIRGNLIE----FNSAGSGGGIGVN--NGSPLIENNIVR--NNFSGG------------------------TGGGI----------HVWH--------GEGGVVTIR----------DNLI----V-------------…
34	GC_00000002	Accessory_genes	GCA_021604925	874	3	22	12	0	0.402101	0.668597	0.502184															----------------------------------------------------------------------------------------------------------FEGNGASDTAIADVQ----------------------------------------------------------------------WGAGV-----------------------------------FRNCVFR-GNNVYGNGGLFVGVWD--------------------------------GGSVELNGNLFVDHDYGSLF--------------------------------------------------------------------------------------------…
35	GC_00000002	Accessory_genes	GCA_021604925	3130	3	22	12	0	0.402101	0.668597	0.502184															-------------------------MVRRLLAGCVLLTPLPTLAGSLSVPGDFSKIRWAAQAAAAGDTILVACGTYEDFLIE-----------------LKPGVVLRSADGHPDCVTIDG---GDQETVLFG------HNLDASTLIEGITITGGRPSN-----HGGGFYFR-------------------DSDVH--------IRDCVFEDNYSVNWGGGIAFQGTSSPTIERCVFR-NNEALYGG----GLYCEYGSPTVDHCLFE---GNRSRFSGGGMAAWYPSSSPLITNCVFR--NNESTF--------------------------------------------------------------------------------------------…
36	GC_00000002	Accessory_genes	ML1_Bin_00002	1551	3	22	12	0	0.402101	0.668597	0.502184															--------MATLKSLPVL-------AALAAFAMV-GPIPAPARAATLHVPSDYPTIQAGIDAAVSGDVVLIAPGTYSDYSSRVLGGGGFPW---TACVFLKSGVRVESVQG-PSVTTLDIS--HMQGLQPAG-VNAFYLTNP-ATSLAGFTIDAKGGAR------GAVLLR--------------------CEDVI--------FDNCRFLNCNGGPSTGGAVSSVS-NATFVDCTFE-NCVANSAG----AIWQTDGAIVLDGSVFR-NCGNGAVRVSEGTPMY--PVFATITNCQFI--DNWRDTSGGVAGLAVEVA------------LGGTSLIS-------NCLFKGNVNHGAGGGGLDVSI---GAKTIENCVFIANGAL-------------…
37	GC_00000002	Accessory_genes	ML1_Bin_00002	482	3	22	12	0	0.402101	0.668597	0.502184															-----------MKALPCA-------VAAFFAECF----VSSSFADVLRVPEDYPTVPSAIDAAASGDSVLVGPGTWTDRIDRVISIPGGGTYLFTSCGFLKGGITVIGTAG-PDATIIDGG--TTGPGIVNT-LMLVNYIGQ-TCTLEGLAITGGEESA------VAAVD---------------------AGKMI--------IRNCRINDSHMVDGGI--------AVRIDTCDLVLEDSEVSFNTGGYGIGQGPGVLEVRRCKIE----ANEKGGLGWDGQTNLYDRVTIEDCVFAG-HRWAGGTVGIRFLD----------------ALNDELLIQRNQFIRNVILSGAGACLAVIGNVSVGC----EGVIRFNTFAYDTTY-------------…
38	GC_00000002	Accessory_genes	ML1_Bin_00002	1283	3	22	12	0	0.402101	0.668597	0.502184															------------MQTAPR-------LALLLFAFAIDPAFATEWHVEADGSGDFPTIQAAYDGAVDGDLIILGPGVYRDSQTRAINDWLHPTTT-TAIAFMKAGVDLVGSFG-SEATFLDGE---LDHHGLVG------QDLG-AVEVRGITFIDTRPKG------ASGLAGL-------------------GGAGM-----------IVFRS----------------QPTVEGCVFR-RCIA--------PVFEVDGASGLYIVQ---------------------GSAAVVRSNLFV--DNYGGD--------------------------------------------------------------------------------------------…
39	GC_00000002	Accessory_genes	ML1_Bin_00002	1552	3	22	12	0	0.402101	0.668597	0.502184															-------------MIGAR-------FLAFAVALA-CASPIPASAATLLVPSQYATIQAGIDASAFGDTVQVAPGTYTDWETRDLGTGTPW----TACAFLVDGVILRSEAG-ADATVLDIR--YAAGPQPSG-INARLLVTP-ETAVEGFTITSPSVPR------RGLYL---------------------FGKLA--------VRNCIFRDLQVGSTSGAGINSGG-DLTVVDSEFV-DCTAHLGG----AIYSSYGRLEMFGCIVR-NCGHIGVYSVGVPGGP--VESAFIENCTFQ--ECWAGSGGGTAGLQ----------------IDGAH---NTGAVVRNCMFVHNVNSQTSLNAGGLSMTGNGPRIIEGCSFLFN----------------…
40	GC_00000002	Accessory_genes	ML1_Bin_00002	1160	3	22	12	0	0.402101	0.668597	0.502184															------------MATKAL-------RFLALYELF-LGAWNPCGAVTIPVPSKYPTIQEGIDAAAFGDTVLVAPGTYTDYETRKIGGGFPE----TSCMFLKDGVHVMSEGG-PGVTAIDLI--SIAGPQTAA-ITAEELPSD-ETSVRGFTIEGRDRGA------LGASIAL-------------------NGNVT--------IQDCKFQNFQGGITSGGAVIAVG-NCSILDCEFE-NCKATGGG----AIFAGEGHLQLLRSRFQ-NCRNIAVNLDQPQGS---VTTLELADCEFI--DNYSLS------------------------AGAGAVVFRGSGTVRGCVFVRNVCYGTGAGALGMGS---GMKVVEDCVFIENGAL-------------…
41	GC_00000002	Accessory_genes	ML1_Bin_00002	1539	3	22	12	0	0.402101	0.668597	0.502184															--------MRTNRAIGRL-------RFWLTVTVA-AIVSSPLRAATLHVPANYATIQSGIDAAAFGDTVLVAPGTYSEVETRNLPPSRALW---TACAFLKDGVVLKSEVG-PTSTVIDMG--GFQGPASAV-INARLLPST-ETVVDGFTITGAPYGG------RGIYAF--------------------LSSIT--------VRDCVIRDIDIGLSNGGGMLALG-THRVINCEFV-NCHSDDTGG---AIYHSDGHLDLIGCTIR-ECDSPAVCLSGGGGGV--LESAYIEGCKFLDNHSSSGAGAVDCGG-----------------YFGGITVT-------DCYFRNNLNTGTGSGAVDIAL---SNRLIENSVFVSNGAM-------------…
42	GC_00000002	Accessory_genes	ML1_Bin_00002	2399	3	22	12	0	0.402101	0.668597	0.502184															------------MTRSTF-------GVLLSLAVFEALAPLRAYAVTRRVPSEFATINNALDLSDVGDTVLVAPGTYTDHEVR------GGSFPNISCAFLTDGVVLRSESG-PTVTTIDMQ--GFAIIGQENVIYGSQLMSG-TTAVEGFTVTGTPDAA------TAILFAN-------------------GEKVT--------IRNCIVRDVGTNNSDTGGVIGADNSVEVVDCVFT-NCRGEAYG----GIFVNDARLFVEGCTFI-DNPSRPIGMTGEPGVN--AFGFEMRDCTFIRNGNPTTGE-----------------------GTVNINQLYDGAVVQRCYFQENYETGGGGALQIVQC---RNTLVEDCVFWKNRTV-------------…
43	GC_00000002	Accessory_genes	ML1_Bin_00002	3174	3	22	12	0	0.402101	0.668597	0.502184															--------MTARLRQRLLSNSAIVTSLTWILVYA-SPGDARTWEVFVDGSGDAPTVEAAVDSTSPGDTVLVGPGTHAAS---------------FNVGPAHDPISIIGMNG-AEATVLDAQ--GERHCIESG--------------IQQLLLQDLTFIG------AQGGYQM-------------PPYLLRGWFAT--------IRRCRFMEAFASVVLDG-------TSVVEDCEFV-ES----------GLESGAGQITVTTSRFE----GANATAMPNLSGA--PQSLTMRECVF---SPYS--------------------------ILPAV----------MVYY--------IDPLPVTVHLEENVYVGGANPFV---NI-------------…
44	GC_00000002	Accessory_genes	ML1_Bin_00002	1544	3	22	12	0	0.402101	0.668597	0.502184															MNACPTRELKFRRTRRIRVWAKCAAVLVFVYTCATTVAEGRSILVRPDGSGDYPNIANAVEAAQSGDEIVLADGTFTGTQNR-------------RVLIELKSVSVRSESGDPAKCTIDCGFGGLRGGIETNHAFLFSLTGDVPPVLEGITFTGGSATL--------------------------------GGAVA--------LHYA--------------------TLLIRNCVFR-DNYAWEGGALLVQ-----------------------------------SSSPIIENCLFL--ENEAGV--------------------------------------------------------------------------------------------…
45	GC_00000002	Accessory_genes	ML1_Bin_00002	103	3	22	12	0	0.402101	0.668597	0.502184															-------------MLRVA-------VALVVLVMP-CVAFAKTWFVTSDGLGDAPTIQAGIDSAAAKDTVLVGCGDYFEHDIA-----------------LKPAVTLRSETDDPDCARIDAQ--GLGRVLVAI------GAAP-LARIEGFTITGGQGLA-------GVLNGG-------------GGIHCNSSELE--------IARCDFTGNHSSFGAGAGCYGS--SVDFQECRFEDNAAGDPAWAAGGGIFFKTSLSEIHDCEFISNSAFSTVQPGDGGGIFSEASTVKVFDCLFEENSSGAGGGGMYSFAYDQPTITRCTFTNNVSGAGGGMYLETSSAILYDCLFSGNAAA--TGGAMMIAA--WSFPEIEGCVFSANSAAPLSGGGISCWQSG…
46	GC_00000002	Accessory_genes	ML1_Bin_00002	2882	3	22	12	0	0.402101	0.668597	0.502184															MFRDRRGIRRSPPNEPTRASRFRVRAIGLLVLLF-VHTPSTSPATTIRVPEDVATIWQASDKAASGDSIVVGPGTWSATTTRSAESLHSSGYI-TSCGFIKGGVTILSSAG-SQATIIEPVPDGTENSRVVG--IVYLNQTQ-PSKIVGFTFRGSSSQL------TSAVLAV-------------DGTL--MRSLA--------IEGCEFTAFASYAVLSLYS-----TLLVTDCEFR------ESGDTLGGVALRGGIVTVRDSRFI---------QLDGVGISVHEAVVEISNCLFL--ENGSDESLNL--------------------RGGGIFASDSHGVIERCVFSGNLGYG-AAAIQIEESHSNQGWTIRENTFSDNANS-------------…
47	GC_00000002	Accessory_genes	ML1_Bin_00002	777	3	22	12	0	0.402101	0.668597	0.502184															------------MALRIA-------VIALLLLTA-GNSHATVFVVYPN--DSTFIIQDAIDAATYGDTIQLAPGSHFYWVTG----GELHGWETRAVAFLKDGITIESQAG-PDNTIIDCETTTERHGFVGE------NLGP-DTVIRGITFVDCEDVG------FAGNGK--------------------WGGGL--------LLYDS-------------------SVIIENFRFT-RCDADGGGAVF--LYG--------------------------------GDGAIIRDCLFY--DNDAIA------------------------FGDGL----------------------GGAIELYLT---TGTTIESCTFAR-----------------…
48	GC_00000003	SCG	GCA_002686915	1012	5	16	7	0	0.29854	0.653712	0.40989					ko01000|ko01002	Enzymes>>>3. Hydrolases>>>3.4 Acting on peptide bonds (peptidases)>>>3.4.24 Metalloendopeptidases>>>3.4.24.-|Peptidases and inhibitors>>>Metallo peptidases>>>Family M6: immune inhibitor A family	O	Posttranslational modification, protein turnover, chaperones			K09607	immune inhibitor A [EC:3.4.24.-]	COG4412	Bacillopeptidase F, M6 metalloprotease family	-----------------------------------------------------------------------------MLRNTPGLAGLRTSALSALALSCILFAQAAVAGPRICAFPTDGSPLPEHVKEARLRSDGPIETPGGYRALLERTLQNRRQLRDGIVSEREATDNGGLRITGTKDFPVFPFLYSNTGAAPFTQASLEDQLFTGPWPTGTMKEYYEEISYGLFSVDGMVDNWY-----TLANNDGYYEGVNNGLGADAELGELMTEILNARDGAINF----------------------------GQYDNDGPDGVPN----------------------------SGDDDGYVDFIAFITPDV------------------------------…
49	GC_00000003	SCG	GCA_013002585	1048	5	16	7	0	0.29854	0.653712	0.40989							N	Cell motility					COG1843	Flagellar hook-capping protein FlgD (FlgD) (PDB:6IEF)	------------------------------------------------------------------------------------------------------------------------------------------------------------MRKFAGFSPVVACVLMLLPVQAAASAPHPD----------------------------------------------------------------------PLHEERLEIGRALLEVQSTNWPS------------------------------------------------------------------------VLPYYSENIEYHDPIVDVH-----------------------------…
50	GC_00000003	SCG	GCA_020431545	1428	5	16	7	0	0.29854	0.653712	0.40989							L	Replication, recombination and repair					COG2356	Endonuclease I (EndA) (PDB:1OUO)	----------------------------------------------------------------------------------------------------------------------------------MIRVRLDRVAARVSRALVPLALVVTVVSPSGAATEFRKIVLQGDPAPGTEPGTVYAFTDGYLGVLPRIAADGQVAF---------------------AAKLEGP---------AVDESNDVAIWTAPAAGDASLVVRAGDPAPGLSDVTF------------------------------ASF---SLDFEL-----------------------------VSPEVG-SAELGVLASLT------------------------------…
51	GC_00000003	SCG	GCA_020431545	679	5	16	7	0	0.29854	0.653712	0.40989							N	Cell motility					COG1843	Flagellar hook-capping protein FlgD (FlgD) (PDB:6IEF)	---------------------------------------------------------------------------------------------------------------------------------------------------------------------------------------------------------------------------------------------------------------------------------------------------------------------------------------------------------------MAAMAA------------------------------------------…
52	GC_00000003	SCG	GCA_020431545	1910	5	16	7	0	0.29854	0.653712	0.40989							R	General function prediction only					COG2374	Predicted extracellular nuclease	RVYGFAVHDSTVYLHGYFGEVAGQTRNRLAAVDVETGALREWDPAPQHGGVEDFWLDGDLLYVTGTFDEIGGQPRRLASFDLTTGELTPFDPVFGNQGTCIAARDGVVYVGGSFTAVGDSTRTKLAAFDASTSELLPWAPAITGTVVLDLALTDSTIFAAGAFSSVNGTFRNAIAEIGLANAQLTSFEQNNVGFIRRLLFHEGTIFVGGEYRGIGAEPERRFLAGFDVATGASI---------PTVPSPTDFVHALAAAGDVLYVGGQFGAVRGIIRNHF------------------------------AAFHANTLELLP-----------------------------FAPDFE-DFLYSMEANAA------------------------------…
53	GC_00000003	SCG	GCA_020431545	3109	5	16	7	0	0.29854	0.653712	0.40989							T	Signal transduction mechanisms					COG3292	Periplasmic ligand-binding sensor domain (PDB:4A2L)	----------------------------------------------------------------------------------------------------------------------------------------------------------------------------------------------------------------------------------------------------------------------AVLGDELGGYDKTKWRLAR----------------------------------------------------------------------FNPLWGNNGAYAEF----------------------------------…
54	GC_00000003	SCG	GCA_020431545	1052	5	16	7	0	0.29854	0.653712	0.40989							T	Signal transduction mechanisms					COG3292	Periplasmic ligand-binding sensor domain (PDB:4A2L)	---------------------------------------------------------------------------------------------------------------------------------------------------------------------------------------------------------------------------------------------------------------------------------------------------------------------------------------------------------------MQ----------------------------------------------…
55	GC_00000003	SCG	GCA_020431545	1876	5	16	7	0	0.29854	0.653712	0.40989							L	Replication, recombination and repair					COG2356	Endonuclease I (EndA) (PDB:1OUO)	-----------------------------------------------------------------------------------------------------------------------------------------------------------------------MCFVPGAPF-------------------------------------------------------------------------------------------------------------------------------------------------------------------------------------------------------------------------------…
56	GC_00000003	SCG	GCA_020431545	1064	5	16	7	0	0.29854	0.653712	0.40989							R	General function prediction only					COG2374	Predicted extracellular nuclease	-------------------------------------------------------------------------------MRTPLRPNPNRGIVDAFRPTPTRGLVGAVGSILLPVFAGTLLLAATTRAADEPALPEHWVQPQLGTFDLARKAELRRLPADAPQHDENTEIMAQHRRNYLARRQANGLRGGTGDDHSAHYARGNTLIMHVFINDPLHVWTTPERDEAGAKAASAKDYYLENVNADLANMHFDSEGTENYWYNVVTIPDTLWTDDDVTEQTFETALANLGVSDNDNDGSRIDDYTIGLQFWNGGWDNVIVAFQPDMDGRAFADYTYAYCCQFEDDFWTVWAHEWGHSFGACDEYEEDGECNHGIDCGSCLSTYLDQVYVNGNCTLCSANGC…
57	GC_00000003	SCG	GCA_021604925	2480	5	16	7	0	0.29854	0.653712	0.40989							R	General function prediction only					COG2374	Predicted extracellular nuclease	---------------------------------------------------------------------------------------------------------------------------------------------------------------------------------------------------------------------------------------------------------------------------------------------------------------------------------------------------------------------------------------------------------------…
58	GC_00000003	SCG	GCA_021604925	2890	5	16	7	0	0.29854	0.653712	0.40989							O	Posttranslational modification, protein turnover, chaperones					COG1404	Serine protease, subtilisin family (AprE) (PDB:1SCJ)	----------------------------------------------------------------------------------------------------------------------------------------------------MVPIHRFVLAPDFLEEPMNRLALVALPLLAGLV--------------------------------------------------------------------------------------------------------------------------------------------------------------------------AGPSAAYDVTSIPVSTPI------------------------------…
59	GC_00000003	SCG	GCA_021604925	768	5	16	7	0	0.29854	0.653712	0.40989							N	Cell motility					COG1843	Flagellar hook-capping protein FlgD (FlgD) (PDB:6IEF)	#NAME?
60	GC_00000003	SCG	GCA_021604925	2645	5	16	7	0	0.29854	0.653712	0.40989							G|N	Carbohydrate transport and metabolism|Cell motility					COG0366|COG1843	Glycosidase/amylase (phosphorylase) (AmyA) (PDB:2P67) (PUBMED:29684280)|Flagellar hook-capping protein FlgD (FlgD) (PDB:6IEF)	--------------------------------------------------------------------------------------------------------------------------------DAATSALLPWDPNATGT-VHDLALGETTLYAGGAFSHMGGVYQRALAEIDLTTGSTSNTIGGTTGEILTVLVHGDSLYVGGNFVELDT-LDRRYLGGFDRTTGAVL---------DT-PSPLDVVNALAAAGNTLFVGGEFGAAVGVDRSRF------------------------------AAFHANTLELLP-----------------------------WAPSFQ-DIVWDLEANAT------------------------------…
61	GC_00000003	SCG	ML1_Bin_00002	2509	5	16	7	0	0.29854	0.653712	0.40989															-----------------------------------------------------------------------------------------------------------------------------MPLVALLSSVLLLAAFEPGNVFDPDLLSLDRANASFDLLPPGTRLVPGSSPIHAVAPDPPLRSPEDAGWIPLFGENGANSTVRAMMADATGLVVAGDFQEMTATPVSFIARWNGSGWDPLDQGLNGRVRALALHQGRIVAGGDFSHASGIPASKI------------------------------AIWDGDEWAALG-----------------------------AGMN-GNVWALASDGANL------------------------------…
62	GC_00000003	SCG	ML1_Bin_00002	1725	5	16	7	0	0.29854	0.653712	0.40989							Q	Secondary metabolites biosynthesis, transport and catabolism					COG2931	Ca2+-binding protein, RTX toxin-related (PDB:1AF0) (PUBMED:15135544)	----------------------------------------------------------------------------------------------------------------------------------------------------MFARRSLRVPRALCAAFLLECAASAVPALAAPDPPADATITGESGGIEDTFGWSVSSRGDV----------------------------------NGDGVPDVFVGAPTHDGIAGYAGKAYLFYGPIDHNLA------------------------------ASSANARIAATT-----------------------------FGDNLGVSVAITGDVNDD------------------------------…
63	GC_00000003	SCG	ML1_Bin_00002	690	5	16	7	0	0.29854	0.653712	0.40989							S	Function unknown					COG5276	Uncharacterized secreted protein, contains LVIVD repeats, choice-of-anchor domain	-------------------------------------------------------------------------------------------------------------------------------------------------------MRLSHALVPLAALAFAATFVAPQPANASSHREAPGIATN-----------------------------------------------------PVADNTDVYFFVSPTDPSKAVLVGCWWPIEDPAGGP---------------------------------------NYFH-----------------------------FGDDVDYAFHVDNDGDAK------------------------------…
64	GC_00000004	SCG	GCA_002686915	1146	5	13	4	0	0.600462	0.720034	0.654834							R	General function prediction only					COG4447	Uncharacterized conserved protein related to plant photosystem II stability/assembly factor (PDB:2XBG)	MRASAFRVSLIAVFVAAMTVASSSSGVEAAPNPGEAAVVD------EAAGDLTSSIARMDAFFARNPELAGQSGTGWKPYNRLKWFREGRVGPDGTIPAGARWRAGAERRARESLE---TGTPRAGWFNRGPTNFSGRMLDIEFDPNDTDVVYAGAAGGGLWKSMDGAVSWTPITDHLPTLAVNAVCVLPWDSNTVLIGTGEG-------TLNAYRIGGVGILKSTDAGATWGTTALSYPVSDGHGFHIMEANAVTGT-ILAGATDGLWRSTDDGETWTDVKTGGHWFDVKWKPGDPSTVYAVKGD-----DDVGNGVKISTDDGLTWAKAGTGQPSAWLLGKTKIAVTPANPEWIYAGYAGRTYSDPTLVGIYLSTDGGGSWSLQADSPNFYSQQGWY…
65	GC_00000004	SCG	GCA_002686915	1148	5	13	4	0	0.600462	0.720034	0.654834							R	General function prediction only					COG4447	Uncharacterized conserved protein related to plant photosystem II stability/assembly factor (PDB:2XBG)	#NAME?
66	GC_00000004	SCG	GCA_013002585	1397	5	13	4	0	0.600462	0.720034	0.654834							R	General function prediction only					COG4447	Uncharacterized conserved protein related to plant photosystem II stability/assembly factor (PDB:2XBG)	#NAME?
67	GC_00000004	SCG	GCA_013002585	555	5	13	4	0	0.600462	0.720034	0.654834							R	General function prediction only					COG4447	Uncharacterized conserved protein related to plant photosystem II stability/assembly factor (PDB:2XBG)	#NAME?
68	GC_00000004	SCG	GCA_020431545	1448	5	13	4	0	0.600462	0.720034	0.654834							R	General function prediction only					COG4447	Uncharacterized conserved protein related to plant photosystem II stability/assembly factor (PDB:2XBG)	-------------MKFGTAGLASALIALSLLAPRAFAAAS------DVDDSPFAAFDEIAAWYESHPELATQPGSGWKPYQRIKWFVEQRMYEGKLPEPGARWKVWEERMRRAEV----RGRGASTWFSLGPANFSGRMLSIAFDPTNASIVYAGAAGGGLWKSTDGGLAWTPITDELPSIAIGGVAVSPTNPSIVVIGTGEG-------TPNIDQIGGVGILRSTDAGATWGTTNVTFAVNSGHGFHSVDAGP-NGT-LLAGAVNALYRSTDNGATWATVQSGGNWYDAKWKPGASSTVYAVRGS----CGCSQAGVHVSTDDGATWTRVGTGQPSGTSIGKSKIAVTAANPDRVYAMFV-NR-STSNLLGVYRSDNGGTNWSLTANTPNIPGGQGWY…
69	GC_00000004	SCG	GCA_020431545	2562	5	13	4	0	0.600462	0.720034	0.654834							R	General function prediction only					COG4447	Uncharacterized conserved protein related to plant photosystem II stability/assembly factor (PDB:2XBG)	#NAME?
70	GC_00000004	SCG	GCA_020431545	2451	5	13	4	0	0.600462	0.720034	0.654834							R	General function prediction only					COG4447	Uncharacterized conserved protein related to plant photosystem II stability/assembly factor (PDB:2XBG)	#NAME?
71	GC_00000004	SCG	GCA_020431545	2060	5	13	4	0	0.600462	0.720034	0.654834							R	General function prediction only					COG4447	Uncharacterized conserved protein related to plant photosystem II stability/assembly factor (PDB:2XBG)	#NAME?
72	GC_00000004	SCG	GCA_021604925	3494	5	13	4	0	0.600462	0.720034	0.654834							S|R	Function unknown|General function prediction only					COG3291|COG4447	Uncharacterized conserved protein, PKD repeat domain (PDB:2KZW)|Uncharacterized conserved protein related to plant photosystem II stability/assembly factor (PDB:2XBG)	#NAME?
73	GC_00000004	SCG	GCA_021604925	1347	5	13	4	0	0.600462	0.720034	0.654834							R	General function prediction only					COG4447	Uncharacterized conserved protein related to plant photosystem II stability/assembly factor (PDB:2XBG)	#NAME?
74	GC_00000004	SCG	GCA_021604925	1346	5	13	4	0	0.600462	0.720034	0.654834							R	General function prediction only					COG4447	Uncharacterized conserved protein related to plant photosystem II stability/assembly factor (PDB:2XBG)	#NAME?
75	GC_00000004	SCG	ML1_Bin_00002	43	5	13	4	0	0.600462	0.720034	0.654834							R	General function prediction only					COG4447	Uncharacterized conserved protein related to plant photosystem II stability/assembly factor (PDB:2XBG)	MKRRNLRPENREIAKIRGGILSFALAASLALPNVSFAAPSAPQDAADVSEETEDWLDSMAAYYEAHPELKTTKSSGWKPYNRIKWFAEQRDVNGEPPPIGARALAWQAKREIERTS---SPAPRASWFSIGPANFSGRLLSIEFDPNDSNVVYVGSAGGGLWRSTSGGVGWESLTDETASLAVGGVGVLPSNSDVIVIATGEG-------TPNIDRIAGVGILRSTDGGGSWIETSLSYSKANGHGFHVLEVNPATGT-MLAGGTDGLWRSADEGATWSQVRIGGNYYDVVWKPGSANVCYTVRGG-----TGSGNGVKVSTDDGVSWNATGSGGPLATLVGKSKLAVSADEPSWIYGAFS-NR-SSSAFLGCYRSTDDGASWTLRATTPNMYGGQGWY…
76	GC_00000004	SCG	ML1_Bin_00002	42	5	13	4	0	0.600462	0.720034	0.654834							R	General function prediction only					COG4447	Uncharacterized conserved protein related to plant photosystem II stability/assembly factor (PDB:2XBG)	#NAME?
77	GC_00000005	Accessory_genes	GCA_013002585	144	4	13	6	0	0.526952	0.810862	0.638781					ko03021	Transcription machinery>>>Prokaryotic type>>>Bacterial type>>>RNA polymerase>>>Sigma factors	K	Transcription	COG1595	RNA polymerase	K03088	RNA polymerase sigma-70 factor, ECF subfamily	COG1595	DNA-directed RNA polymerase specialized sigma subunit, sigma24 family (RpoE) (PDB:2Q1Z)	-------MSTVSETEITRLLREASS-GDRASLDRLFPVVYEELRRIARDRMRGERPGHTLQPTALVHEAYARLLDLNRLDWKNRAHFFGVAAGIIRRVLVDHARKRGAEKRGGDRDRVELEHANLAAPSGT------DAVDVLALHRALERLEATEPDKARVVELRFFAGLTTEEAAEVMGVTSRTVERHWRYARAWLLTALEGPDPEASP---
78	GC_00000005	Accessory_genes	GCA_013002585	546	4	13	6	0	0.526952	0.810862	0.638781							K	Transcription	COG1595	RNA polymerase	K03088	RNA polymerase sigma-70 factor, ECF subfamily	COG1595	DNA-directed RNA polymerase specialized sigma subunit, sigma24 family (RpoE) (PDB:2Q1Z)	---------MDQTEEVRRLLAGVKD-GRSGDWDRLFDVVYQDLRRIARYHLRGQQTG-TLGTTAIVNEAYIRLAGSDG-GWEDRAHFFAVASRAMRQILVSNARRKLAQKRGGGAGAMELMDHHGSDDPQV--------VELLELDEALTRLGQLSERLARVVELRFFGDLSVEETAEVLGVTDRTVRRDWRKARSFLHGHLKDA---------
79	GC_00000005	Accessory_genes	GCA_020431545	63	4	13	6	0	0.526952	0.810862	0.638781							K	Transcription	COG1595	RNA polymerase			COG1595	DNA-directed RNA polymerase specialized sigma subunit, sigma24 family (RpoE) (PDB:2Q1Z)	--------------------------------------------------------------------------------------------------------------------------------------------------------------------LRFFGDLSVEETAEVLGVNERTVRRDWRKARSFLHERLREI---------
80	GC_00000005	Accessory_genes	GCA_020431545	2163	4	13	6	0	0.526952	0.810862	0.638781							K	Transcription	COG1595	RNA polymerase			COG1595	DNA-directed RNA polymerase specialized sigma subunit, sigma24 family (RpoE) (PDB:2Q1Z)	------------------MTDAPRE-PGAQPTERMLETLYTELRDLAHSRMRHER-GRTLRTTELVHEAYLRLRGDDSPTWENRAHFFAAAAEAMRRILIERARARGRRKRGGDDEGRPAQRISISDVPALDLAIEWDPNELLALEDAITSLERNDPRAGRVVRLRFYSGLSLEETAEALGVAVRTVKRDWTFARAWLLDRLGAADG-------
81	GC_00000005	Accessory_genes	GCA_020431545	1877	4	13	6	0	0.526952	0.810862	0.638781							K	Transcription	COG1595	RNA polymerase			COG1595	DNA-directed RNA polymerase specialized sigma subunit, sigma24 family (RpoE) (PDB:2Q1Z)	---------MPPPGQATQIFGRLLQ-GDRAAFDELLPLVYEELRALGQRHLRRERPDHTLQATALAHEAYLRLVGQSTLAVSDRAHFFAVAARAMRQILIEHARARGRHKRGGGWDRVRLDSVEIAGQEPR--------LDVLDLDRALSRLAAEDPRKAHVVELLYFGGLTAAEAAEVIGVTSRTVERDWRVARLRLLRELVDPERAA-----
82	GC_00000005	Accessory_genes	GCA_020431545	446	4	13	6	0	0.526952	0.810862	0.638781							K	Transcription	COG1595	RNA polymerase	K03088	RNA polymerase sigma-70 factor, ECF subfamily	COG1595	DNA-directed RNA polymerase specialized sigma subunit, sigma24 family (RpoE) (PDB:2Q1Z)	--------------------------MDREDLDELFSASYEELRRLARSVRSDDPRA-TLEPTALVHEAWMRLARSPRFESTSPLHFKRIAARAMRRVLVDSARRRHAEKRGGQATWVTFDEAMHVGATTA--------ADVLALDASLERLALASPRQAAMLEARFFAGLEVAETAELLGVSESTVLRDWRAARAWLALDMRRAGEA------
83	GC_00000005	Accessory_genes	GCA_020431545	985	4	13	6	0	0.526952	0.810862	0.638781							K	Transcription	COG1595	RNA polymerase	K03088	RNA polymerase sigma-70 factor, ECF subfamily	COG1595	DNA-directed RNA polymerase specialized sigma subunit, sigma24 family (RpoE) (PDB:2Q1Z)	#NAME?
84	GC_00000005	Accessory_genes	GCA_020431545	2388	4	13	6	0	0.526952	0.810862	0.638781							K	Transcription	COG1595	RNA polymerase	K03088	RNA polymerase sigma-70 factor, ECF subfamily	COG1595	DNA-directed RNA polymerase specialized sigma subunit, sigma24 family (RpoE) (PDB:2Q1Z)	---------MEDVSPITRSLRAVRD-GDQGAFESLVGLLYDDLRALAAHHLDRNAAHRTLSPTGLVHEAYLRLASRDQLEWNDRTHFFAACSVVMRGIVIDFARQRAAKKRGGGAQPLTLLEADLAIDNQA--------EELLALDRALDRLDSYGERLRRVVECRFFAGLTEPETAAALDVSERTVRRDWVKARALLSDLLADGDAGAPA---
85	GC_00000005	Accessory_genes	GCA_021604925	1830	4	13	6	0	0.526952	0.810862	0.638781							K	Transcription	COG1595	RNA polymerase			COG1595	DNA-directed RNA polymerase specialized sigma subunit, sigma24 family (RpoE) (PDB:2Q1Z)	-------MSSLSSDQITMLLDEFAT-GERSGLADLLPLVYSELRALAAAHFKAERVGHTLQPTALVHNAYIRMVEQTTIRPTNRAHFFALASKLMRELLVDHARARSSQKRGGNWQRVTLSVLDSDANTDE--------LDVLDLEDARQELMRLDPRKAAIVELRYYGGLTVDEISEALRISEVTVRREWRKAKAWLVKELAEGDGREP----
86	GC_00000005	Accessory_genes	GCA_021604925	662	4	13	6	0	0.526952	0.810862	0.638781							K	Transcription	COG1595	RNA polymerase	K03088	RNA polymerase sigma-70 factor, ECF subfamily	COG1595	DNA-directed RNA polymerase specialized sigma subunit, sigma24 family (RpoE) (PDB:2Q1Z)	-----MHQNKKRQKSITEILQDSHDSGDEPVESALLPLVYNELRGLARAVFSASPSGHTLQPTALVHEAWLKLVGNLD-SVKGRRHFFAVAATAMRQVLADHAKAHRRAKRGGGVRAITLHE-DVDRGTRV--------FDVVAFDDALSTLSELNARHARVVELRFLGSLTISETAAELGISETTVVSDWTMARAWLRSQLAG----------
87	GC_00000005	Accessory_genes	ML1_Bin_00002	133	4	13	6	0	0.526952	0.810862	0.638781							K	Transcription	COG1595	RNA polymerase	K03088	RNA polymerase sigma-70 factor, ECF subfamily	COG1595	DNA-directed RNA polymerase specialized sigma subunit, sigma24 family (RpoE) (PDB:2Q1Z)	MMNGITDPESAGAPSDSSDPMAKKV-DSTPPSDEFFAQVYDELRALAHARLRKEHSGYTLQSTELVHEVYLRLAPGDGARWNNQGHFFGAAAEAMRRILIERARAKGRVKRGGDTDGRPAPKLSLDLAEVAALSDDQDLESILALDRAIERLAGDDERAAQVVKLRFYAGLSVEEIAEVLERSARTILRDWAFARAWLYRELTANPGSDGARA-
88	GC_00000005	Accessory_genes	ML1_Bin_00002	2762	4	13	6	0	0.526952	0.810862	0.638781							K	Transcription	COG1595	RNA polymerase	K03088	RNA polymerase sigma-70 factor, ECF subfamily	COG1595	DNA-directed RNA polymerase specialized sigma subunit, sigma24 family (RpoE) (PDB:2Q1Z)	------------------------M-NERRSLDDLFSLAYEELRRLASSVRRGDPSE-TLTPTALVNEAWLKLAGSPELSGTSPLHFKRIAARAMRQVLIDAARRRNAEKRGSGFAVVTFDESLEGFDSTP--------DDVLALDDALKKLARLNPRQATMVESRFFGGLNVAETAEMLQVSEATILRDWRAAKAWLARELREAR--------
89	GC_00000005	Accessory_genes	ML1_Bin_00002	1956	4	13	6	0	0.526952	0.810862	0.638781							K	Transcription	COG1595	RNA polymerase	K03088	RNA polymerase sigma-70 factor, ECF subfamily	COG1595	DNA-directed RNA polymerase specialized sigma subunit, sigma24 family (RpoE) (PDB:2Q1Z)	----MTSLEPSPTEDFRRILAAVRE-GSAEDRDRLYALVYDDLRRIASRHLRGRPTG-TLGTTAVVNEAYLRLAGPGEGSWQDRSHFLAVASRAMRHILVDSARRKLAAKRGAGAFPVEFEDVHAAHEPRF--------LDVLELNDALEKLGALSERLVRVVELRYFGDLSEEEVAQVLGVTDRTVRRDWRKARAFLHHCLRDAEPT------
90	GC_00000006	Accessory_genes	GCA_002686915	887	4	10	3	0	0.916012	0.661809	0.768433							J	Translation, ribosomal structure and biogenesis	COG0050	Translation factors			COG0050	Translation elongation factor EF-Tu, a GTPase (TufA) (PDB:1EFU)	#NAME?
91	GC_00000006	Accessory_genes	GCA_002686915	1167	4	10	3	0	0.916012	0.661809	0.768433							J	Translation, ribosomal structure and biogenesis	COG0050	Translation factors			COG0050	Translation elongation factor EF-Tu, a GTPase (TufA) (PDB:1EFU)	#NAME?
92	GC_00000006	Accessory_genes	GCA_013002585	656	4	10	3	0	0.916012	0.661809	0.768433					ko03012|ko03012|ko03029|ko04147|ko04147|ko04147	Translation factors>>>Eukaryotic type>>>Elongation factors|Translation factors>>>Prokaryotic type>>>Elongation factors|Mitochondrial biogenesis>>>Mitochondrial DNA transcription, translation, and replication factors>>>Mitochondrial transcription and translation factors>>>Mitochondrial translation factors|Exosome>>>Exosomal proteins>>>Exosomal proteins of haemopoietic cells (B-cell, T-cell, DC-cel…	J	Translation, ribosomal structure and biogenesis	COG0050	Translation factors	K02358	elongation factor Tu	COG0050	Translation elongation factor EF-Tu, a GTPase (TufA) (PDB:1EFU)	MAKEKFERTKPHVNVGTIGHVDHGKTTLTAAMTHVLAKRGLAENI-DFASIDKAPEERERGITIATAHVEYQSENRHYAHVDCPGPADYVKNMITGAAQMDGAILVVSASDGPMPQTREHILLARQVGVPYIVVFMNKVDMVDDPELLDLVELEVRELLSKYEFPGDDLPVIRGSALKAGENP-EDEEAAGPILELVKALDEYVPMPDRPVDKPFLMPVEDVFSITGRGTVGTGRIERGVINVGDKVERIGIKETRDTVVTGVEMFRKLLDRGEAGDNVGLLLRGIDKEELERGMVLAAPGSVKPHVKFMGEVYILTKDEGGRHTPFFNNYR------------------------------------------------------------------
93	GC_00000006	Accessory_genes	GCA_013002585	446	4	10	3	0	0.916012	0.661809	0.768433							J	Translation, ribosomal structure and biogenesis	COG0050	Translation factors			COG0050	Translation elongation factor EF-Tu, a GTPase (TufA) (PDB:1EFU)	#NAME?
94	GC_00000006	Accessory_genes	GCA_013002585	1348	4	10	3	0	0.916012	0.661809	0.768433							J	Translation, ribosomal structure and biogenesis	COG0050	Translation factors			COG0050	Translation elongation factor EF-Tu, a GTPase (TufA) (PDB:1EFU)	#NAME?
95	GC_00000006	Accessory_genes	GCA_021604925	1504	4	10	3	0	0.916012	0.661809	0.768433							J	Translation, ribosomal structure and biogenesis	COG0050	Translation factors			COG0050	Translation elongation factor EF-Tu, a GTPase (TufA) (PDB:1EFU)	MAKQKFERTKPHVNVGTIGHVDHGKTTLTAAITNVLSKRGLADYS-DFASIDKAPEERERGITIATAHVEYQSENRHYAHVDCPGHADYVKNMITGAAQMDGAVLVVSASDGPM--------------------------------------------------------------------------------------------------------------------------------------------------------------------------------------------------------------------------------------------------------------------------------------------
96	GC_00000006	Accessory_genes	GCA_021604925	1491	4	10	3	0	0.916012	0.661809	0.768433							J	Translation, ribosomal structure and biogenesis	COG0050	Translation factors			COG0050	Translation elongation factor EF-Tu, a GTPase (TufA) (PDB:1EFU)	N-----------------------------------------------------------------------------------------------------------------------------------------------------------------------------------------------------------------------------------------------------------------------------------------------------------------------------------------YRPQFYFRTTDVTGSVSLPEGTEMVMPGDNVTIEVVLVQPIAMEAELRFAIREGGRTVGAGVVTEIME
97	GC_00000006	Accessory_genes	GCA_021604925	2910	4	10	3	0	0.916012	0.661809	0.768433							J	Translation, ribosomal structure and biogenesis	COG0050	Translation factors			COG0050	Translation elongation factor EF-Tu, a GTPase (TufA) (PDB:1EFU)	N-----------------------------------------------------------------------------------------------------------------------------------------------------------------------------------------------------------------------------------------------------------------------------------------------------------------------------------------YRPQFYFRTTDVTGSVSLPEGTEMVMPGDNVTIEVVLVQPIAMEAELRFAIREGGRTVGAGVVTEIME
98	GC_00000006	Accessory_genes	ML1_Bin_00002	1611	4	10	3	0	0.916012	0.661809	0.768433					ko03012|ko03012|ko03029|ko04147|ko04147|ko04147	Translation factors>>>Eukaryotic type>>>Elongation factors|Translation factors>>>Prokaryotic type>>>Elongation factors|Mitochondrial biogenesis>>>Mitochondrial DNA transcription, translation, and replication factors>>>Mitochondrial transcription and translation factors>>>Mitochondrial translation factors|Exosome>>>Exosomal proteins>>>Exosomal proteins of haemopoietic cells (B-cell, T-cell, DC-cel…	J	Translation, ribosomal structure and biogenesis	COG0050	Translation factors	K02358	elongation factor Tu	COG0050	Translation elongation factor EF-Tu, a GTPase (TufA) (PDB:1EFU)	MAKEKFSRTKPHVNVGTIGHVDHGKTTLTAAITMVLAQKNPKIAVRDYGSIDNAPEERERGITIATAHVEYETDKRHYAHVDCPGHADYVKNMITGAAQMDGAILVVSAADGPMPQTREHILLARQVGVPFMVVFMNKCDMVDDPELIELVELEIRELLKKYEFPGDDIPIIKGSAKQAMDAAGKNAEYNAPILALMDAVDAYIPTPERPKDKPFLMPVEDVFSITGRGTVGTGRIERGIIKVGDKVERVGLKDTKDTVVTGVEMFRKLLDSGEAGDNVGLLLRGIEKDDLERGMVLAAPGSVKPHVKFKGEIYVLTKEEGGRHTPFFNNYRPQFYFRTTDVTGSVVLPTGVEMVMPGDNITVEVTLVAPIAMEKELRFAIREGGRTVGAGVVTEILE
99	GC_00000006	Accessory_genes	ML1_Bin_00002	1623	4	10	3	0	0.916012	0.661809	0.768433					ko03012|ko03012|ko03029|ko04147|ko04147|ko04147	Translation factors>>>Eukaryotic type>>>Elongation factors|Translation factors>>>Prokaryotic type>>>Elongation factors|Mitochondrial biogenesis>>>Mitochondrial DNA transcription, translation, and replication factors>>>Mitochondrial transcription and translation factors>>>Mitochondrial translation factors|Exosome>>>Exosomal proteins>>>Exosomal proteins of haemopoietic cells (B-cell, T-cell, DC-cel…	J	Translation, ribosomal structure and biogenesis	COG0050	Translation factors	K02358	elongation factor Tu	COG0050	Translation elongation factor EF-Tu, a GTPase (TufA) (PDB:1EFU)	MAKEKFSRTKPHVNVGTIGHVDHGKTTLTAAITMVLAQKNPKIAVRDYGSIDNAPEERERGITIATAHVEYETDKRHYAHVDCPGHADYVKNMITGAAQMDGAILVVSAADGPMPQTREHILLARQVGVPFMVVFMNKCDMVDDPELIELVELEIRELLKKYEFPGDDIPIIKGSAKQAMDAAGKNAEYNAPILALMDAVDAYIPTPERPKDKPFLMPVEDVFSITGRGTVGTGRIERGIIKVGDKVERVGLKDTKDTVVTGVEMFRKLLDSGEAGDNVGLLLRGIEKDDLERGMVLAAPGSVKPHVKFKGEIYVLTKEEGGRHTPFFNNYRPQFYFRTTDVTGSVVLPTGVEMVMPGDNITVEVTLVAPIAMEKELRFAIREGGRTVGAGVVTEILE
100	GC_00000007	Accessory_genes	GCA_013002585	120	3	10	5	0	0.584562	0.663067	0.621344							T	Signal transduction mechanisms			K12132	eukaryotic-like serine/threonine-protein kinase [EC:2.7.11.1]	COG0515	Serine/threonine protein kinase (SPS1) (PDB:6G4J)	---------------------------------------------------------------------------------------------------------------------------------------------------------------------------------------------------------------------------------------------------------------------------------------------------------------------------------------------------------------------------------------------------------------…
101	GC_00000007	Accessory_genes	GCA_013002585	1496	3	10	5	0	0.584562	0.663067	0.621344					ko01000|ko01001	Enzymes>>>2. Transferases>>>2.7 Transferring phosphorus-containing groups>>>2.7.11 Protein-serine/threonine kinases>>>2.7.11.1 non-specific serine/threonine protein kinase|Protein kinases>>>Serine/threonine kinases: Other>>>Bacterial family	T	Signal transduction mechanisms			K12132	eukaryotic-like serine/threonine-protein kinase [EC:2.7.11.1]	COG0515	Serine/threonine protein kinase (SPS1) (PDB:6G4J)	MPMDRDTPTIAAAPAAHSTGSHS-------------------GLESFSPEIRADARRRLSAAALIYA--------------------------------GCYAIAFGAELLLDQGTLSAPSP----EAIARSVLAISMALLVAWLARSPRLGISAFAPLAQAFQVLGGLGIVSGMWGW-------------------------EGRIAH------------YIGLLEERGLDVARVMDERFPLFTVDGVPWLGIWIIVFPL---------------------------VVPLTPMRAFVSCLLTALTFHVVAFGSQLAH-GPSAVVEAWIGR----LYIDFTVPLAISVGVGVFGARVIYRLTRDLSRAQEMGSYRLVEKIGSGGMGEVWKARHRMLVR…
102	GC_00000007	Accessory_genes	GCA_020431545	1675	3	10	5	0	0.584562	0.663067	0.621344					ko01000|ko01001	Enzymes>>>2. Transferases>>>2.7 Transferring phosphorus-containing groups>>>2.7.11 Protein-serine/threonine kinases>>>2.7.11.1 non-specific serine/threonine protein kinase|Protein kinases>>>Serine/threonine kinases: Other>>>Bacterial family	T	Signal transduction mechanisms			K12132	eukaryotic-like serine/threonine-protein kinase [EC:2.7.11.1]	COG0515	Serine/threonine protein kinase (SPS1) (PDB:6G4J)	-MHDAHTLEVLPRPTPTTDSSEA-------------------AFARFDERTRRDAERSLSLAAFTYA--------------------------------VAYTLAFGTSVLIERAAPGMPLP--PLRVFIVASISIASGIAMGIIARRGNLPPVRFEPLAVTFGVLASLGIAAGAHNW-------------------------R----------------------------------AAIEQGVLGSGLWIGVWVISFPN---------------------------LVTLCPRSVLRLGLLSALTFPVMYLVSLPSE-GLPIIDGQPSVRAPIMFLAQLVIPILICTGIATFMAVRLFRLAHDVSRARRLGNYQLAERIGQGGMGEVWRAQHRLLAR…
103	GC_00000007	Accessory_genes	GCA_020431545	438	3	10	5	0	0.584562	0.663067	0.621344					ko01000|ko01001	Enzymes>>>2. Transferases>>>2.7 Transferring phosphorus-containing groups>>>2.7.11 Protein-serine/threonine kinases>>>2.7.11.1 non-specific serine/threonine protein kinase|Protein kinases>>>Serine/threonine kinases: Other>>>Bacterial family	T	Signal transduction mechanisms			K12132	eukaryotic-like serine/threonine-protein kinase [EC:2.7.11.1]	COG0515	Serine/threonine protein kinase (SPS1) (PDB:6G4J)	---------------------------------------------------------------------------------------------------------------------------------------------------------------------------------------------------------------------------------------------------------------------------------------------------------------------------------------------------------------------------------------------------------------…
104	GC_00000007	Accessory_genes	GCA_020431545	1652	3	10	5	0	0.584562	0.663067	0.621344					ko01000|ko01001	Enzymes>>>2. Transferases>>>2.7 Transferring phosphorus-containing groups>>>2.7.11 Protein-serine/threonine kinases>>>2.7.11.1 non-specific serine/threonine protein kinase|Protein kinases>>>Serine/threonine kinases: Other>>>Bacterial family	T	Signal transduction mechanisms			K12132	eukaryotic-like serine/threonine-protein kinase [EC:2.7.11.1]	COG0515	Serine/threonine protein kinase (SPS1) (PDB:6G4J)	#NAME?
105	GC_00000007	Accessory_genes	GCA_021604925	1359	3	10	5	0	0.584562	0.663067	0.621344					ko01000|ko01001	Enzymes>>>2. Transferases>>>2.7 Transferring phosphorus-containing groups>>>2.7.11 Protein-serine/threonine kinases>>>2.7.11.1 non-specific serine/threonine protein kinase|Protein kinases>>>Serine/threonine kinases: Other>>>Bacterial family	T	Signal transduction mechanisms			K12132	eukaryotic-like serine/threonine-protein kinase [EC:2.7.11.1]	COG0515	Serine/threonine protein kinase (SPS1) (PDB:6G4J)	-MLETRVESRGAASRLAD-------------------------FVHFDRRTQLEAFHGLSRAALIYA--------------------------------LTYTCAFLGGWLAERAHREAGVGDPPIQAFVVAGVAISVALGVWLFTARHRIPVSMFTGVGMAFAIFGSLGIVGSNWHW-------------------------R--------------------------------PALEAPNLVVVGVHWVGIWILMFPA---------------------------MMVLTPRQVLFAGTVSMLWIPVVMGLSLSVE-GLPEIDGVPSMAPVWSALTELLIPIAICVGIAVFLSARIFTLTRDVSRARLMGNYQLQHKIGQGGMGEVWAAKHRLLAR…
106	GC_00000007	Accessory_genes	GCA_021604925	3453	3	10	5	0	0.584562	0.663067	0.621344					ko01000|ko01001	Enzymes>>>2. Transferases>>>2.7 Transferring phosphorus-containing groups>>>2.7.11 Protein-serine/threonine kinases>>>2.7.11.1 non-specific serine/threonine protein kinase|Protein kinases>>>Serine/threonine kinases: Other>>>Bacterial family	T	Signal transduction mechanisms			K12132	eukaryotic-like serine/threonine-protein kinase [EC:2.7.11.1]	COG0515	Serine/threonine protein kinase (SPS1) (PDB:6G4J)	#NAME?
107	GC_00000007	Accessory_genes	GCA_021604925	3151	3	10	5	0	0.584562	0.663067	0.621344					ko01000|ko01001	Enzymes>>>2. Transferases>>>2.7 Transferring phosphorus-containing groups>>>2.7.11 Protein-serine/threonine kinases>>>2.7.11.1 non-specific serine/threonine protein kinase|Protein kinases>>>Serine/threonine kinases: Other>>>Bacterial family	T	Signal transduction mechanisms			K12132	eukaryotic-like serine/threonine-protein kinase [EC:2.7.11.1]	COG0515	Serine/threonine protein kinase (SPS1) (PDB:6G4J)	MPADFRAATSSSHASGARDG-----------------------FEKLTPELQAVASQRLTTAAIAYG--------------------------------GIWLLLFLGNYIQFIVKTGQFIL-PSNAWALRTLVAMLLSAAVILKTRKGIISPRNFVRAAAMFQILGALLIVQELWGW-------------------------QNDLAGDLQRLGVTPSEIHTFVAGSAKNAAAVELVHPRVLLRYDGVNAVTTWLLLFPL---------------------------IVPITPRRTMLLSFVSASTVPLVAGGSVLYL-GSPEIVAPLVSR----YLFDMVLPVYVVAMGAVFASHVVFGLTRDLSKARELGSYRLVELIGKGGMGEVWKAEHRLLAR…
108	GC_00000007	Accessory_genes	GCA_021604925	948	3	10	5	0	0.584562	0.663067	0.621344					ko01000|ko01001	Enzymes>>>2. Transferases>>>2.7 Transferring phosphorus-containing groups>>>2.7.11 Protein-serine/threonine kinases>>>2.7.11.1 non-specific serine/threonine protein kinase|Protein kinases>>>Serine/threonine kinases: Other>>>Bacterial family	T	Signal transduction mechanisms			K12132	eukaryotic-like serine/threonine-protein kinase [EC:2.7.11.1]	COG0515	Serine/threonine protein kinase (SPS1) (PDB:6G4J)	MKKAARANLRLRSVRHSLTPARSWTFIGPISVFLVVALLSTLVFGALRGKERHEKRRDFVVQAQQLAFSIENRFELPRELLRSVVALFLSSDDVSREEFGTFVRPIIARHPSIYAFEWMPLVTDADRDRMVQEVRAEGFADFDFQQRAPKAGLMRAARRADYLPILYMEPIEPVVLGLDVIGNPERGDESARARATGEATASDRYNLIEDPEGIYSVISYEPVFRVPAGVPSANTEPGAAPSEGEPEFLGLLAVLLRLEPVVQRAIAGGGADGIHILLRDESGAEDKQILFSSPGDVSRLNPEDAWTHKFHFADRQWSLRFTPLPDSTWVLGHGPIALWAAGLLLGVLAAFASGALLRIGQLRRSMDEAMEFGQYRLGKQLGQGGMGAVYEAEHRMLAR…
109	GC_00000007	Accessory_genes	GCA_021604925	940	3	10	5	0	0.584562	0.663067	0.621344					ko01000|ko01001	Enzymes>>>2. Transferases>>>2.7 Transferring phosphorus-containing groups>>>2.7.11 Protein-serine/threonine kinases>>>2.7.11.1 non-specific serine/threonine protein kinase|Protein kinases>>>Serine/threonine kinases: Other>>>Bacterial family	T	Signal transduction mechanisms			K12132	eukaryotic-like serine/threonine-protein kinase [EC:2.7.11.1]	COG0515	Serine/threonine protein kinase (SPS1) (PDB:6G4J)	MNDPRTILHRATGSAPPS-------------------------HYGLPPDLLAKARARVARLAGVLG--------------------------------ALSLVAILLNATMFREYVHSVVQ-------PQHLLAVVLSLVVILVARSRRIADTVALNVGLVYEVFLCWIVSFAAHHA------------------------------------------------------------DVVLFGRPPEITWTSMIIVVFPM---------------------------IVPLPPRRLLAASILGAISSPVSLFVLHRMGKFTLTVDE----------LVGVSISPAFAVVLAYFGARMIYAISLDVSRVRLLGAYQLESRIGAGGMGEVWRASHRMLAR…
110	GC_00000008	SCG	GCA_002686915	418	5	10	3	0	0.647649	0.808953	0.71937					ko00001	KEGG Orthology (KO)>>>09190 Not Included in Pathway or Brite>>>09193 Unclassified: signaling and cellular processes>>>99978 Cell growth	D	Cell cycle control, cell division, chromosome partitioning			K06412	stage V sporulation protein G	COG2088	DNA-binding protein SpoVG, cell septation regulator (SpoVG) (PDB:2I9X) (PUBMED:23818957)	---------MEITEVRVNL---QHEEVLKAFVSITLDDSFVVRGLKVIEGMDGRFVAMPARKKRDGTFQDIAHPINREMRAYLEECVLSAYEDAAQEGILEPEGVAEEAL--------
111	GC_00000008	SCG	GCA_013002585	1071	5	10	3	0	0.647649	0.808953	0.71937					ko00001	KEGG Orthology (KO)>>>09190 Not Included in Pathway or Brite>>>09193 Unclassified: signaling and cellular processes>>>99978 Cell growth	D	Cell cycle control, cell division, chromosome partitioning			K06412	stage V sporulation protein G	COG2088	DNA-binding protein SpoVG, cell septation regulator (SpoVG) (PDB:2I9X) (PUBMED:23818957)	--------------MRVAL---RDDEKLKGFITVTFDSCFVIRGIKVIEGRKGLFVAMPTRQSADGSFEDVAHPIHADMRERLESRVLAEYQSS---RDGVEASLR------------
112	GC_00000008	SCG	GCA_013002585	629	5	10	3	0	0.647649	0.808953	0.71937					ko00001	KEGG Orthology (KO)>>>09190 Not Included in Pathway or Brite>>>09193 Unclassified: signaling and cellular processes>>>99978 Cell growth	D	Cell cycle control, cell division, chromosome partitioning			K06412	stage V sporulation protein G	COG2088	DNA-binding protein SpoVG, cell septation regulator (SpoVG) (PDB:2I9X) (PUBMED:23818957)	MASSAPHDAVVITEIKLIV---QQDGALRAYATITFNDCFVVHGVKVIEGAKGRFVAMPSRKRRDGSHQDVAHPITKDFRGYLEATVLQAYCAEVGEEMELEREAAE-----------
113	GC_00000008	SCG	GCA_020431545	198	5	10	3	0	0.647649	0.808953	0.71937					ko00001	KEGG Orthology (KO)>>>09190 Not Included in Pathway or Brite>>>09193 Unclassified: signaling and cellular processes>>>99978 Cell growth	D	Cell cycle control, cell division, chromosome partitioning			K06412	stage V sporulation protein G	COG2088	DNA-binding protein SpoVG, cell septation regulator (SpoVG) (PDB:2I9X) (PUBMED:23818957)	---------MEITDVRVSL---RDEDKLKAFVTVTFDDCFVVRGVKVIAGHQGLFVAMPSRRKADGEFQDVAHPIHQGMRDRLEKAVLAAYHLA-AEEHSLDSTAG------------
114	GC_00000008	SCG	GCA_020431545	2856	5	10	3	0	0.647649	0.808953	0.71937					ko00001	KEGG Orthology (KO)>>>09190 Not Included in Pathway or Brite>>>09193 Unclassified: signaling and cellular processes>>>99978 Cell growth	D	Cell cycle control, cell division, chromosome partitioning			K06412	stage V sporulation protein G	COG2088	DNA-binding protein SpoVG, cell septation regulator (SpoVG) (PDB:2I9X) (PUBMED:23818957)	---------MEITEVRVNL---QDEDVLKAFVSVTFDDEFVIRGLKVIQGAEGRFVAMPARRKRDGTFQDIAHPINRGAREYIESVILTEYDRAVAERDAEMDGNRRD----------
115	GC_00000008	SCG	GCA_021604925	2964	5	10	3	0	0.647649	0.808953	0.71937					ko00001	KEGG Orthology (KO)>>>09190 Not Included in Pathway or Brite>>>09193 Unclassified: signaling and cellular processes>>>99978 Cell growth	D	Cell cycle control, cell division, chromosome partitioning			K06412	stage V sporulation protein G	COG2088	DNA-binding protein SpoVG, cell septation regulator (SpoVG) (PDB:2I9X) (PUBMED:23818957)	---------MDVTDIRISL---RGEEKLKAYVTVTFDHSFVVRGLRIIGGQQGLFVAMPSRTRPDGTYQDIAHPIHREMRVRLEESVLAAYHAA-REDLHPEGLSP------------
116	GC_00000008	SCG	GCA_021604925	3093	5	10	3	0	0.647649	0.808953	0.71937					ko00001	KEGG Orthology (KO)>>>09190 Not Included in Pathway or Brite>>>09193 Unclassified: signaling and cellular processes>>>99978 Cell growth	D	Cell cycle control, cell division, chromosome partitioning			K06412	stage V sporulation protein G	COG2088	DNA-binding protein SpoVG, cell septation regulator (SpoVG) (PDB:2I9X) (PUBMED:23818957)	---------MEITEVRVNL---QDEEVLKAFVSITLDDEFVIRGLKVIQGQDGRFVAMPARKKKDGTFQDIAHPINRSAREYLEQVVLAAYDETVAAPAPVAENDLAL----------
117	GC_00000008	SCG	GCA_021604925	2158	5	10	3	0	0.647649	0.808953	0.71937					ko00001	KEGG Orthology (KO)>>>09190 Not Included in Pathway or Brite>>>09193 Unclassified: signaling and cellular processes>>>99978 Cell growth	D	Cell cycle control, cell division, chromosome partitioning			K06412	stage V sporulation protein G	COG2088	DNA-binding protein SpoVG, cell septation regulator (SpoVG) (PDB:2I9X) (PUBMED:23818957)	-------MTLEITEVRIRMHRGQPDEILKAFASITLNDCFAVHNLKVIAKEEGLFVSMPARRNRDGAFSDIAHPINKPFREYMEGVVLGAYERETGNGSG------------------
118	GC_00000008	SCG	ML1_Bin_00002	1304	5	10	3	0	0.647649	0.808953	0.71937					ko00001	KEGG Orthology (KO)>>>09190 Not Included in Pathway or Brite>>>09193 Unclassified: signaling and cellular processes>>>99978 Cell growth	D	Cell cycle control, cell division, chromosome partitioning			K06412	stage V sporulation protein G	COG2088	DNA-binding protein SpoVG, cell septation regulator (SpoVG) (PDB:2I9X) (PUBMED:23818957)	#NAME?
119	GC_00000008	SCG	ML1_Bin_00002	2326	5	10	3	0	0.647649	0.808953	0.71937					ko00001	KEGG Orthology (KO)>>>09190 Not Included in Pathway or Brite>>>09193 Unclassified: signaling and cellular processes>>>99978 Cell growth	D	Cell cycle control, cell division, chromosome partitioning			K06412	stage V sporulation protein G	COG2088	DNA-binding protein SpoVG, cell septation regulator (SpoVG) (PDB:2I9X) (PUBMED:23818957)	#NAME?
120	GC_00000009	Accessory_genes	GCA_013002585	1085	3	9	5	0	0.358521	0.653382	0.462992															---------------------------------------------------------------------------------------------------------------------------------------------------------------------------------------------------------------------------------------------------------------------------------------------------------------------------------------------------------------------------------------------------------------…
121	GC_00000009	Accessory_genes	GCA_021604925	2005	3	9	5	0	0.358521	0.653382	0.462992							N	Cell motility					COG1843	Flagellar hook-capping protein FlgD (FlgD) (PDB:6IEF)	----------------------------------------------------------MPASFKTSLVTLIITALAGQSVLPSATLSQCVDYGDYLHWTATVDTPWRCRDISIVGDLAYVANEHSGLLILGVSDPRHPLILGSV----------------------------------ATPDDAAGVALSGTHALVADEASGLQVVDVSDPSAPVIVGSVDTPGTALGVAASATHAYVADEATGLLVVDITDPSSPTVVGSADTPGAALSVVIAGSLA-------------------YVADDLAGLQIVDISEPTAPSIIGAIDMLGRASDVEISGNFAYLA---------NYSAGLGIVDVSLPGEPMLVGTDLSLRANGGAVSGGFTYLVGSNGLHV…
122	GC_00000009	Accessory_genes	GCA_021604925	3299	3	9	5	0	0.358521	0.653382	0.462992							N	Cell motility					COG1843	Flagellar hook-capping protein FlgD (FlgD) (PDB:6IEF)	---------------------------------------------------------------------------------------------------------------------------------------------------------------------------------------------------------------------------------------------------------------------------------------------------------------------------------------------------------------------------------------------------------------…
123	GC_00000009	Accessory_genes	GCA_021604925	1152	3	9	5	0	0.358521	0.653382	0.462992							G|N	Carbohydrate transport and metabolism|Cell motility					COG0366|COG1843	Glycosidase/amylase (phosphorylase) (AmyA) (PDB:2P67) (PUBMED:29684280)|Flagellar hook-capping protein FlgD (FlgD) (PDB:6IEF)	----------------------------------------MKRHLPLLGAQTCVALLLGLLAPALVHAEGFGSPTMDGLLAGDEAIYNLVEASDSMDSPQG-NAPMDLGDLYVANDATFWYFLFTVYADLSVDQWGKYILFVDTTND---------TDGGLTDAWGRAISVADPHKAEYTVRSWLDGGGAYTAAKTQLWEWNQVDSTWSSPGPVAEAALAAGAVSGLEWKIPRAALGDPSTIWCSIANTGGGGSDNAQDTINDPAEDWNAIDWITP---------------------AVVSNSTEVALSSGTDTTPPTVVGACITDRLSFSDIVTLTFSEPVVDLGNTSWYSDLGGGSIVAVTQSTPTTVEVEVFPSYAYGACEQIAVTTIEDAAGNPI…
124	GC_00000009	Accessory_genes	ML1_Bin_00002	1387	3	9	5	0	0.358521	0.653382	0.462992							S	Function unknown					COG1470	Uncharacterized membrane protein (PDB:1EUT)	-------------------------MRLACKPNLRRKASAISRAVRSLPIFAPILLAIS-ASAATIHVPADAPTIAAGLGMATAGDVIVVACGTYFEHDLAVPSGVTLRSETGAADCVVIDAQMAGRGLMIQNANATTRVEGITIQNGRGPSGLLGADPALAAVEERI----DATVDDATADRIAVGEGGGGAAYVGTSSPTFASCVFRNNTSSGNGGAVRSKSSSPSFADCVFENNKSTLNGGALSLESGAGASIVRSEFRGNRGRLGGGVWLSQIG-------------------AALIDQSIFLRNSAGWSVGQGNGGGVAVVGGAL-QTKSSTFVQNG----------AGLRAGGIHASSFAQVTLDATIIAVSSTGSAVHCETGATFSLSCSDL…
125	GC_00000009	Accessory_genes	ML1_Bin_00002	1386	3	9	5	0	0.358521	0.653382	0.462992															---------------------------------------------------------------------------------------------------------------------------------------------------------------------------------------------------------------------------------------------------------------------------------------------------------------------------------------------------------------------------------------------------------------…
126	GC_00000009	Accessory_genes	ML1_Bin_00002	1388	3	9	5	0	0.358521	0.653382	0.462992							S	Function unknown					COG1470	Uncharacterized membrane protein (PDB:1EUT)	---------------------------------------MIHKSIAFSAVLGIVGFTVSPSDAATIHVPADAPTIATGLAMAASGDQVVVACGTYSERDLAIPSGVTLRSETGAADCVVIDAQTTGRCLVLTSTSASTRIEGITFVNGRALVGSFLTGDRYDDLESRLASPPDAEVDDAIVERSMAAAGGGAGAYLENSTATFASCVFRNNASFGNGGAVRAKSSAPSFVDCRFESNRSTLNGGALSLELGASATLTRCELRDNRGRHGGAVWISQIG-------------------TALIQESVFIRNVAGWSTGQGNGGGVAAVGGTT-RIENGTFSHNS----------AEGKGGGVHATSSAQMVLDATIISMSLVGAAVECESGSGLTMTCSNL…
127	GC_00000009	Accessory_genes	ML1_Bin_00002	378	3	9	5	0	0.358521	0.653382	0.462992							G	Carbohydrate transport and metabolism					COG0296	1,4-alpha-glucan branching enzyme (GlgB) (PDB:4LPC) (PUBMED:25871919)	----------------------------------------MHIRSREIRCLGSV------------------------------------------------------------------------------------------------------------------------------------------------ATAALLSC------------------AAAGAASAQLSVSRFTIDGGG----------------------------------------------------------------------GTRSTGGNFVVGGTIGQPDAGRLSGSS----------FTLNGG-----------------------------------------…
128	GC_00000009	Accessory_genes	ML1_Bin_00002	2757	3	9	5	0	0.358521	0.653382	0.462992							R	General function prediction only					COG2374	Predicted extracellular nuclease	MNRVHTSNGLRALGAASALALLASAAHADPKPPVHGSFTNGQKAIAEMQSIADETAGLPSEELPLSAEERAMEEAAGGLRASDDNDATHYNRGRTLVINLFINHAGGTWSTTEKEDKAARNSVAKDYYIDNAPATANVHFDNEGTNGYWEYTATLPIDITSDTVFTYDVIDDAIADVGFSDADGDGVRIDDITYWLKNWNGGWDNVLLQAQPADLTGRASASYGYAYTKIYTDDSANVRAHEWGHIFGSCDEYVEGGECNGGINCGTCQSTYLTSLIANGNCQLVSCPTDVSCVMINNTFSGICPYTLEHWGWVDDDSNGQLDLVKRRVLGATFANIYELWN-------------NGWFLWNNTGHGMVFNQTTSSWGVVGLRSPATADYDLKLYGEND…
129	GC_00000010	SCG	GCA_002686915	580	5	8	2	0	0.297857	0.636147	0.405739							O	Posttranslational modification, protein turnover, chaperones					COG1404	Serine protease, subtilisin family (AprE) (PDB:1SCJ)	#NAME?
130	GC_00000010	SCG	GCA_013002585	975	5	8	2	0	0.297857	0.636147	0.405739															--------------------------MRRIPWTLALFCWAAAPCAAETWLVPSQAPTVAAGLDSAAAGDTV--------LVACGTYFESGLVLPPGVTLRSSTGLP-------------GCAVLDGGGLARVLEVSGTGAETRIEGFTIQGGQAPAGASAFVQS-----------------------------GGALRADSSDVSVTDCLFRQNGARFGAAAAVWWGSPTFLRCDF-----DSNAAFDTPWATGGGLYSE------DASPTLSFCTFTDNTAFAVDLPGDGGGVFAKRSTVLARDCTFTGNASGAGAGAFYSFFFDTSILDRCTFTANTSDAGGAMYIENSTPL----MRDCSFDANVGVNGGAAFIGEFSSPTFRSCSFDSNQAVPNS…
131	GC_00000010	SCG	GCA_020431545	2771	5	8	2	0	0.297857	0.636147	0.405739							O|O	Posttranslational modification, protein turnover, chaperones|Posttranslational modification, protein turnover, chaperones			K17734	serine protease AprX [EC:3.4.21.-]	COG1404|COG4412	Serine protease, subtilisin family (AprE) (PDB:1SCJ)|Bacillopeptidase F, M6 metalloprotease family	#NAME?
132	GC_00000010	SCG	GCA_020431545	1161	5	8	2	0	0.297857	0.636147	0.405739							N	Cell motility					COG1843	Flagellar hook-capping protein FlgD (FlgD) (PDB:6IEF)	#NAME?
133	GC_00000010	SCG	GCA_021604925	2795	5	8	2	0	0.297857	0.636147	0.405739															#NAME?
134	GC_00000010	SCG	GCA_021604925	3427	5	8	2	0	0.297857	0.636147	0.405739							E	Amino acid transport and metabolism					COG0308	Aminopeptidase N, contains DUF3458 domain (PepN) (PDB:6ATK) (PUBMED:24123841)	#NAME?
135	GC_00000010	SCG	ML1_Bin_00002	2480	5	8	2	0	0.297857	0.636147	0.405739							N	Cell motility					COG1843	Flagellar hook-capping protein FlgD (FlgD) (PDB:6IEF)	MPRPRLALAPIVLASFIIGHQDVQAAGETWRYYRPGNTGIQGDYNEAVWVAPDGDPYIGGYNPGFEEGGFAKFIQSENRWVNYSNVDYPVIGHPDLTGTARVTDFVPEVGGKIWIATWRGALRFDPSQGARSLVHFGPDNSQLVDDMIFDADRAPDGSLWFANQGMARYQPSTNAWTRWNLGDVFVAAQPKPSGGYLIWSSSRPPTQGTTFVFDSDTQLWTTMIPSGAPGEIVGMPGKDCVDDAGNFWALRSTTPGDWNSLDYRRPDGTWVTPSEPYPSLPFYVWAFKAYGDGRALAVDESSQVFQFNGATWSSLGVWRPGAFSYSVDIDAAGNVWVCGVGGAAKRNAQTGQWQRYRITNTSNYDSFNGDLTIDTANNLVYTTANAGAGIGGMTRFD--…
136	GC_00000010	SCG	ML1_Bin_00002	1758	5	8	2	0	0.297857	0.636147	0.405739							N	Cell motility					COG1843	Flagellar hook-capping protein FlgD (FlgD) (PDB:6IEF)	#NAME?
137	GC_00000011	Accessory_genes	GCA_002686915	796	4	8	2	0	0.690797	0.954198	0.801409					ko00001|ko00001|ko02044	KEGG Orthology (KO)>>>09130 Environmental Information Processing>>>09131 Membrane transport>>>03070 Bacterial secretion system [PATH:ko03070]|KEGG Orthology (KO)>>>09140 Cellular Processes>>>09145 Cellular community - prokaryotes>>>05111 Biofilm formation - Vibrio cholerae [PATH:ko05111]|Secretion system>>>Type II secretion system>>>General secretion pathway protein	N|U|W	Cell motility|Intracellular trafficking, secretion, and vesicular transport|Extracellular structures			K02456	general secretion pathway protein G	COG2165	Type II secretory pathway, pseudopilin PulG (PulG) (PDB:1AY2)	MRGTNRGFTLVELLIVVVILGILVAIAVPNYGGIRDRARVSSVKSNMHTIQIATEDFATRNNGVYPATAASTTSEGGMVLLQLLPSGVPPTNPFTDSPTVIGWGVVQGAAYS-GSDPGGGIEINIWSS-GGGAADTYEITGADEAGAVLPLVLGNS
138	GC_00000011	Accessory_genes	GCA_002686915	795	4	8	2	0	0.690797	0.954198	0.801409					ko00001|ko02044|ko02035	KEGG Orthology (KO)>>>09130 Environmental Information Processing>>>09132 Signal transduction>>>02020 Two-component system [PATH:ko02020]|Secretion system>>>Type II secretion system>>>Pilin secretion/fimbrial assembly protein|Bacterial motility proteins>>>Pilus system>>>Pilus assembly proteins	N|U|W	Cell motility|Intracellular trafficking, secretion, and vesicular transport|Extracellular structures			K02650	type IV pilus assembly protein PilA	COG2165	Type II secretory pathway, pseudopilin PulG (PulG) (PDB:1AY2)	MLRGTRGFTLIELMIVVVIIGILAAIAIPNFMGMTNRAKVAQVKSSMHTCQVTVEDYATRNNGIYPAGAASTTAEGGLTFASLLPGGAAPANPFTGAATTIDWGAALGTA-P-ATDAAGGISMNTISTQANAVVDAYDITGEDDGGNLLSLVLTNQ
139	GC_00000011	Accessory_genes	GCA_020431545	162	4	8	2	0	0.690797	0.954198	0.801409							N|U|W	Cell motility|Intracellular trafficking, secretion, and vesicular transport|Extracellular structures					COG2165	Type II secretory pathway, pseudopilin PulG (PulG) (PDB:1AY2)	MRNGERGFTLIELMTVVIVVGVLAAIALANYKSMQDQARVGQVKSTMHIVQLATEEFATRNNGIYPSGPAQLAAEGAMTLSGLLPGSAMPENPFTNAATTLDWSNVAGTL-P-ATDPAGGICLNVPPS-ASGTFDRYEILGMNGQNLQLALVLSNH
140	GC_00000011	Accessory_genes	GCA_020431545	1891	4	8	2	0	0.690797	0.954198	0.801409							N|U|W	Cell motility|Intracellular trafficking, secretion, and vesicular transport|Extracellular structures					COG2165	Type II secretory pathway, pseudopilin PulG (PulG) (PDB:1AY2)	#NAME?
141	GC_00000011	Accessory_genes	GCA_021604925	908	4	8	2	0	0.690797	0.954198	0.801409							N|U|W	Cell motility|Intracellular trafficking, secretion, and vesicular transport|Extracellular structures					COG2165	Type II secretory pathway, pseudopilin PulG (PulG) (PDB:1AY2)	MLRRDDGFTLIELMIVVVVIGILIAIGLANYSNMQNQAKVAHVKHNMHAVQLAVEDFANRNNGNYPTNAASTTAEGAMTVAALLPGGSMPQNPFTVAPTTLDFTNILGTA-P-ATDPAGGVSLNVGQTVVGGAFDRYDIVGASDTNAQLGLVLSNY
142	GC_00000011	Accessory_genes	GCA_021604925	2312	4	8	2	0	0.690797	0.954198	0.801409					ko00001|ko02044|ko02035	KEGG Orthology (KO)>>>09130 Environmental Information Processing>>>09132 Signal transduction>>>02020 Two-component system [PATH:ko02020]|Secretion system>>>Type II secretion system>>>Pilin secretion/fimbrial assembly protein|Bacterial motility proteins>>>Pilus system>>>Pilus assembly proteins	N|U|W	Cell motility|Intracellular trafficking, secretion, and vesicular transport|Extracellular structures			K02650	type IV pilus assembly protein PilA	COG2165	Type II secretory pathway, pseudopilin PulG (PulG) (PDB:1AY2)	MLRGNKGFTLIELMIVVVIIGILAAIAIPNFMGMTNRAKVAQVKSTMHTVQVTVEDFATRNNGVYPTNAATVTADGALALAALLPGAAMPNNPFTNAPTTLDFTAALGTP-P-ATDAAGGVSLNLVPTVAGGAIDAYDITGEDDTGAILSLVLTNQ
143	GC_00000011	Accessory_genes	ML1_Bin_00002	2643	4	8	2	0	0.690797	0.954198	0.801409							N|U|W	Cell motility|Intracellular trafficking, secretion, and vesicular transport|Extracellular structures					COG2165	Type II secretory pathway, pseudopilin PulG (PulG) (PDB:1AY2)	#NAME?
144	GC_00000011	Accessory_genes	ML1_Bin_00002	2644	4	8	2	0	0.690797	0.954198	0.801409							N|U|W	Cell motility|Intracellular trafficking, secretion, and vesicular transport|Extracellular structures					COG2165	Type II secretory pathway, pseudopilin PulG (PulG) (PDB:1AY2)	MLRGNKGFTLIELMIVVVIIGILAAIAIPNFMGMTNRAKVAQVKSTMHTSQVTIEDFATRNNGVYPAAAGTTTADGALTFAQLLPGGAMPNNPFSGAATVATWSAVLGSAPPVGAANAGALAINTAAV-GGGVIDGYDILGNDDTGTVLTLILTNQ
145	GC_00000012	SCG	GCA_002686915	74	5	8	2	0	0.716321	0.976801	0.826524															-----MIRKVEWGRRL-AQRDERGSVLVLAVLMIALFAMAGGTFLAISTSEGRIATNREKATQALYVAEAGAHVAYREFAASNFRGRTHNGDGTMASAGLLAVAAFQG-GLTLDDMDDNGLAEERNDGWYVWEWNLGDDQAESLTGSGLAESFRFALRPASTDADEDEYIIDVIGSV-GIFSRRLEVLGYTEPAFGYALYSDGDLSEFTRGVDQDISGKIHANGNLYFRP-AGTVLSVDSPMITATGQMIRTEDAWGRPAPGGETVLIKDRDGNWVEMAGGGAGVAMDSNHPDWTNDDPDDGVDGALDLWDGIVRDGTLGATSVDPPPVETMEVGGYFDLRASLRIRAGDLQYDNAGNDISAWVGDAIQEVTFWNPSVDQYVTVQEIDLNILASGGNFP…
146	GC_00000012	SCG	GCA_013002585	1364	5	8	2	0	0.716321	0.976801	0.826524					ko02044|ko02035	Secretion system>>>Type II secretion system>>>Pilin secretion/fimbrial assembly protein|Bacterial motility proteins>>>Pilus system>>>Pilus assembly proteins					K02673	type IV pilus assembly protein PilX			-------MNERRPEAR-QPLGERGSVLLISLLMLTALTLIGGTFLVLSNSEGKIATNQGLAAQALYVAESGAHAAYREFAASNFQGRTHNGDGTMATGALLAPRLFAGVDLVLDDLNNNGLVNEQNDGWFVWEWNPG-DAGQSLTGTGLPEEFRFAISPLSTAADEDEYKIEVIGNV-GTFRRQLEVRGYTEPAFSYTLFADGDLSEFVRGPDQHIEGKVHANGDMFFRP-SGSTLTMDSEAITATGKMIRTTDAWGRTMTSGNTVRIKDRTGTYVDMVNGAPGTAMDSDNPDWTNDDPTDATDGALELWDGIVKDGSLGAIHVDPPPIETMEVGGYYDSKAGLRIRSGDTQLNPSGTDISAWLADAVTEKTFYNKAIEMDVTVQEIDVEKLRTSGNWP…
147	GC_00000012	SCG	GCA_020431545	1149	5	8	2	0	0.716321	0.976801	0.826524					ko02044|ko02035	Secretion system>>>Type II secretion system>>>Pilin secretion/fimbrial assembly protein|Bacterial motility proteins>>>Pilus system>>>Pilus assembly proteins					K02673	type IV pilus assembly protein PilX			-------MLNREP----KPSDERGSVLIIALVMIVAFTLIGATFLTLASTEGKISSNHRADVQALFVAESAAQVAYKSLAANNFQGWTHRFDGTLETANPLVPMNFPG-GLVVDGPGSQGLLNEKDDGWMVWEWAPG-DSGTGLTQTGLAESIRFAARRATADPMDTQFVVDVEGSV-GRFVQRLQLLGYTEPVFNYALFADGPLSEFTRGEDQHISGKIHANGDMYFRPWDPRTLTIDSPSITATGRMIRTTDIFGRDLYSGSHVKIKDADGNYVEMNLGSPGTAMDSENAAWANDTPADGIDGALELWDGIVRDGTLGATRVDPPPVETIETGGWYDQRAMLKIRASDVQVDNAGTDISSSLGSAVTEKTFWNPAIGKYDTVQELDVGALIASGNYP…
148	GC_00000012	SCG	GCA_020431545	88	5	8	2	0	0.716321	0.976801	0.826524					ko02044|ko02035	Secretion system>>>Type II secretion system>>>Pilin secretion/fimbrial assembly protein|Bacterial motility proteins>>>Pilus system>>>Pilus assembly proteins					K02673	type IV pilus assembly protein PilX			-------MKNLGPMRG-RIGDERGSILVIALLMLTLFSLVGGTFLVLSNTEGKIATNQEKSAQALYVAESGAHAAYREFASSNFRGRTHNGDGSIATASVLNPTAFTNGTLVRDTSGDQGLADERNDGWIVWEWNPG-DADASLTGSGLPEQFRFKLAPASTDPDEDEYVIDVIGQV-GSFKRRLQIQGYTEPAFSYALYSDGDLSEFTRGVDQLIQGRVHANGNMFFRP-DGTTLRIDSSQITATGDMIRTTDAWGRDMYSGNTVLIKDRDGNWVEMDGGSPGSAMDSQHADWTNDNPSDSIDGALELWGGVVKDGSLGAVSVDPPPVETLQPGGYYDQHAALRLRAGDAQFDNAGNDISAWLGDAVTEKTFYNKSIEQDVTVQEIDVQKLRSSGNWP…
149	GC_00000012	SCG	GCA_021604925	3320	5	8	2	0	0.716321	0.976801	0.826524											K02673	type IV pilus assembly protein PilX			MSGAPGVPTPDTPSLADQRPGERGSVLIIALVMLVIFTLVGSTFLSLATTEGRISTNLNKDVQSLFVAESGAQIAYESMAFNNFQSFTHQADGTPTAPGSFTPIPMPGNPIVLDVAGDQGLDDERDDGQLVWQWKPG-DAGAGLTNTGLTESFRFSVRPASAAPLDPTFVIDIEGSVGGRYHERLQVMGTTEPVFNYALFADGPLSEFTRGKDQHITGKVHANGDLYFRPWNPNTLSIDSPAITATGKMIRTTDIFGRDLYSGSTVLIKNRAGTYVEMDLGTPGNAMDSENANWANDDPTDGIDGAVELWDGIVRDGALGATHVAPPPVETIDAGGWYNQRATLRLTSGDTQTDQYGSDISSALGSVVTEKTFYNYAIQDYVTVQEIDMAALNASGHFP…
150	GC_00000012	SCG	GCA_021604925	2499	5	8	2	0	0.716321	0.976801	0.826524					ko02044|ko02035	Secretion system>>>Type II secretion system>>>Pilin secretion/fimbrial assembly protein|Bacterial motility proteins>>>Pilus system>>>Pilus assembly proteins					K02673	type IV pilus assembly protein PilX			------------PI----LGNERGSVLLVSLLMLTVFTLLGGTFLMLSNTEGKIATNQEKGAQALYVAESGAHAAYREFAASNFRGRTHNADGSIATGGLLQASLFAGTDLVRDDATNNGLADERNDGWYVWEWNPG-DAGTSLTGSGLPESFRFALRPLSAAVDEDEYIISVIGTV-GTFRRQLQVQGFTEPAFSYALFSDGDLSEFVRGQDQEVYGKVHANGDLYLRP-SGTTLTIDAASVTATGSMIRTTDAWGRDQYSGNTVIIKDQAGNDVEMVGGAPGTAMDSQHADWANDDPSDGVDGALELWGGVVRDGALGATSVDPPPIETLQPNGFYDQRATLKIRAGDTQFDAGGNDVSAWVADAVVEKTFYNKALEQDVTVQELDVGKLVASGNWP…
151	GC_00000012	SCG	ML1_Bin_00002	3076	5	8	2	0	0.716321	0.976801	0.826524											K02673	type IV pilus assembly protein PilX			-------MTAPMGDENAPPLGERGSVLIISLLMLVVFTVIGATFLTLAGSEGQISTNVRTDVQSLFVAESGAHMAYKELAANNFQGYTHRADGTPETIAVLQPITFPG-TLVIDGPGSNGLSNERDDGWMVWEWSPG-DPGTGLTKSGLDESIRFSVKPASANPQDNEFVIDVEGQL-GTFRQRIQVLGYAEPVFTYALFADGHLSEFTRGEDQHITGKIHANGDLYFRPWNPRTLSIDSPAVTATGRMIRTTDIFGRDLHAGSTVLIKDGTGTYVEMELGAPGTAMDSEHADWLNNDPGDGDNGALELWDGIVRDGALGAVRVDPPPVETIEPGGWYDQRAALRLSAGDQQADAMGNDISGALGGAVHEVTFWNPAVGEYTTVQEIDMAALVAAGGFP…
152	GC_00000012	SCG	ML1_Bin_00002	610	5	8	2	0	0.716321	0.976801	0.826524											K02673	type IV pilus assembly protein PilX			-------MKSNQLMRS-SPRDEKGSVLVISLLLLTLFSLVGGTFLILSNSEGKISTNQEKSAQALYVAESGAHVAYREFAASNFRGRTHNGDGTLATAGLLPISAMVG-QIVRDDASDNGLADERNDGYYVWEWNPG-DAGQGLTRSGMNERYRFALRPASADADEDEYIIDVTGEV-GQFRRRLQIQGFVEPAFSYALYSDGDLSEFVRGVDQTITGKVHANGDMFFRP-SGTTLSVDAPSVTATGRIIRTTDAWGRVMTSGNTVRIKDSAGNWVNMANGNPGDAMDSLNPDWLNDDPADGIDGALELWDGIVKDGQLGAVSVDPPPIETLAPGGFYDSNATLHLTTGDIQTDAFGNNISAWVGSAVTEKTFWNQSTDLYETVQEIDVAALMASGNWP…
153	GC_00000013	Accessory_genes	GCA_013002585	340	2	7	4	0	0.509171	0.725728	0.598461					ko01000|ko01001	Enzymes>>>2. Transferases>>>2.7 Transferring phosphorus-containing groups>>>2.7.11 Protein-serine/threonine kinases>>>2.7.11.1 non-specific serine/threonine protein kinase|Protein kinases>>>Serine/threonine kinases: Other>>>Bacterial family	T|U	Signal transduction mechanisms|Intracellular trafficking, secretion, and vesicular transport			K12132	eukaryotic-like serine/threonine-protein kinase [EC:2.7.11.1]	COG0515|COG0823	Serine/threonine protein kinase (SPS1) (PDB:6G4J)|Periplasmic component TolB of the Tol biopolymer transport system (TolB) (PDB:1C5K)	---MVGKQLSHYDIQSKLGEGGMGEVYQASDTKLRRQVAIKVLPAAFAEDAERMARFQREAQVLASLNHPHIAQIFGLEEDAGVHALVLELVEGPTLGDRIKTGRMPLEEILKIAQQVAQALEAAHEQGVIHRDLKPDNVKLTSGGEVKVLDFGLAKAMESSA------------DSDLGMTQSPTMSPAITGAMTGANVILGTAGYMSPEQARGQAVDKRADIWSFGVVVYEMLTGRTLFLGDTVSDTLAAVLRLDPD-WDALPPGTPGKLKRLLKRCLERDPDQRLRDIGDARIALQEMIAGDLE------EPEVVVAAASGGTKRSTLFAAVGAAAVLAAVVGFFTAQGLQPPPAEPQLLKFRIPVSDLLTSLSDGGTTAAISPDGTRIV-YTHDD…
154	GC_00000013	Accessory_genes	GCA_013002585	782	2	7	4	0	0.509171	0.725728	0.598461							T|U	Signal transduction mechanisms|Intracellular trafficking, secretion, and vesicular transport			K12132	eukaryotic-like serine/threonine-protein kinase [EC:2.7.11.1]	COG0515|COG0823	Serine/threonine protein kinase (SPS1) (PDB:6G4J)|Periplasmic component TolB of the Tol biopolymer transport system (TolB) (PDB:1C5K)	--MMIGKTLAHYRITGKIGAGGMGEVYRATDSKLGRDVALKILPDAFAQDPERMARFQREAQVLAQLNHTSIAAIYGLETEGGATAIVLELVEGPTLEDRIREAPLPPADALPIARQIAEAIESAHEAGIIHRDLKPANVKLTPQGDAKVLDFGLAKAFADDV---A----------------------------------------------------------------------------------------------------------------------------------------------------------------------------------------------------------------------------------------…
155	GC_00000013	Accessory_genes	GCA_013002585	129	2	7	4	0	0.509171	0.725728	0.598461					ko01000|ko01001	Enzymes>>>2. Transferases>>>2.7 Transferring phosphorus-containing groups>>>2.7.11 Protein-serine/threonine kinases>>>2.7.11.1 non-specific serine/threonine protein kinase|Protein kinases>>>Serine/threonine kinases: Other>>>Bacterial family	T|U	Signal transduction mechanisms|Intracellular trafficking, secretion, and vesicular transport			K12132	eukaryotic-like serine/threonine-protein kinase [EC:2.7.11.1]	COG0515|COG0823	Serine/threonine protein kinase (SPS1) (PDB:6G4J)|Periplasmic component TolB of the Tol biopolymer transport system (TolB) (PDB:1C5K)	---MIGRTVAHYKITEKIGAGGMGEVFRAADSKLGRDVALKMLPAELAQDAERMARFQREAQVLASLNHPNIGAIYGLEERDDSHFLVLEIIEGPTLFDRMNRGPVPLDEALGIALQIAEAVEFAHENGVVHRDLKPANVKLTEDGRVKVLDFGLAKAMEDPAPASASDAGDAAASPTLSPTLSPTMQSPITGALTAANVILGTAAYMSPEQARGKPIDKRADIWSFGVMLWEMLSGNRLFDGETVSDTLAAVLRKEPE-WGALPADTPPRIQRLVRRCLERNPKERLRDVGDARLAISEVLSGVAEAEEPSLVGAAPAADAAGRGKPSRLGWTVAGAATLGMLAMTFLW--WSSRPAAPEVIRFQIPAPEDV----DFVESVAVSPDGRSLA--IGTR…
156	GC_00000013	Accessory_genes	GCA_013002585	8	2	7	4	0	0.509171	0.725728	0.598461					ko01000|ko01001	Enzymes>>>2. Transferases>>>2.7 Transferring phosphorus-containing groups>>>2.7.11 Protein-serine/threonine kinases>>>2.7.11.1 non-specific serine/threonine protein kinase|Protein kinases>>>Serine/threonine kinases: Other>>>Bacterial family	T|U	Signal transduction mechanisms|Intracellular trafficking, secretion, and vesicular transport			K12132	eukaryotic-like serine/threonine-protein kinase [EC:2.7.11.1]	COG0515|COG0823	Serine/threonine protein kinase (SPS1) (PDB:6G4J)|Periplasmic component TolB of the Tol biopolymer transport system (TolB) (PDB:1C5K)	---MIGQTIAHYQITEKIGAGGMGEVFRATDTKLGRDVAVKMLPAAFAEDAERMARFQREARVLASLNHPNIGAIYGLEEHGGSRFLVLELIEGPTLFDRLTAGRIPQLEAVGIARQIAEAVEFAHENGVVHRDLKPANVKLTEDGRVKVLDFGLAKALEDPA---ASSLGNAADSPTMSPTLSPTLQSPITGALTGANVILGTAAYMSPEQARGKPLDRRTDIFSFGCLFYEMLTHRRPFGGETVSDVIARILEREPD-WSEIPASTPERVVRIVRRCLEKDARKRQRDMGDVRLALEEIESTWDSSTEAARAPASSAATAPASRRSAALGWGVAALVSVAAVAGFLLSGIWKSPEPPPT-VRFQFTAPPDV-RMLRVADHVKIAPDGSAFL-WRGQD…
157	GC_00000013	Accessory_genes	GCA_021604925	2999	2	7	4	0	0.509171	0.725728	0.598461					ko01000|ko01001	Enzymes>>>2. Transferases>>>2.7 Transferring phosphorus-containing groups>>>2.7.11 Protein-serine/threonine kinases>>>2.7.11.1 non-specific serine/threonine protein kinase|Protein kinases>>>Serine/threonine kinases: Other>>>Bacterial family	T|U	Signal transduction mechanisms|Intracellular trafficking, secretion, and vesicular transport			K12132	eukaryotic-like serine/threonine-protein kinase [EC:2.7.11.1]	COG0515|COG0823	Serine/threonine protein kinase (SPS1) (PDB:6G4J)|Periplasmic component TolB of the Tol biopolymer transport system (TolB) (PDB:1C5K)	---MIGKTVAHYRITEKIGAGGMGEVFRAVDTKLGRDVALKMLPAAFAQDAERMARFQREAQVLASLNHPNIGAIYGLEEDHGSRFLVLELIEGPTLFDRLQAGRIPQEEAFGIARQMAEAVEFAHENGVVHRDLKPANVKVMADGRVKVLDFGLAKAMEDPA----LAAGSGTGDPAQSPTIAPTLQSPITGALTGANVILGTAAYMSPEQARGKPLDRRTDIFSFGCVFYEMLTSRRPFGGETVSDIIARILEREPD-WSALPGSTPDRVRRIVQRCLEKDPRKRQRDMGDVRVALEEIEDTRVSSARVAREPEEDRVAARPSRRSVALPWGVAALAGLVAAASFFLP-GLRSAAPAPDRVRFHVTPPPGA-AMWRIAHQIILSPDGTALL-WRGRD…
158	GC_00000013	Accessory_genes	GCA_021604925	2673	2	7	4	0	0.509171	0.725728	0.598461					ko01000|ko01001	Enzymes>>>2. Transferases>>>2.7 Transferring phosphorus-containing groups>>>2.7.11 Protein-serine/threonine kinases>>>2.7.11.1 non-specific serine/threonine protein kinase|Protein kinases>>>Serine/threonine kinases: Other>>>Bacterial family	T|N|W|R	Signal transduction mechanisms|Cell motility|Extracellular structures|General function prediction only			K12132	eukaryotic-like serine/threonine-protein kinase [EC:2.7.11.1]	COG0515|COG3063|COG3903	Serine/threonine protein kinase (SPS1) (PDB:6G4J)|Type IV pilus assembly protein PilF/PilW (PilF) (PDB:2VQ2) (PUBMED:16403447)|Predicted ATPase	---MIGKTLAHYTIVSKIGAGGMGEVYRATDSRLGRDVALKVLPVDVAANPERLARFEQEARTVASLNHPNIVVIHAIEDEGDKRFLTMELVEGQGLETLVTPGGLPIERVMELGTGIAAALTAAHEKGVVHRDLKPANVMLTRDGHVKVLDFGLAKLAAPES---------------APGSQDTSLDETIATPLSSEGQIVGTLPYMAPEQVRGEPVDARTDLFALGVLLYELASGQRPFQGSTVGVISSAILRDPPAPLASLRPDIPSDLERVIGRCLEKLPADRFPTARDLLDGLQGVRRQREDTTTILVAP--PVASTPLLGREELLQTAATSL------------------------------------------------RDGARLLTLTGYG…
159	GC_00000013	Accessory_genes	GCA_021604925	32	2	7	4	0	0.509171	0.725728	0.598461					ko01000|ko01001	Enzymes>>>2. Transferases>>>2.7 Transferring phosphorus-containing groups>>>2.7.11 Protein-serine/threonine kinases>>>2.7.11.1 non-specific serine/threonine protein kinase|Protein kinases>>>Serine/threonine kinases: Other>>>Bacterial family	T|U	Signal transduction mechanisms|Intracellular trafficking, secretion, and vesicular transport			K12132	eukaryotic-like serine/threonine-protein kinase [EC:2.7.11.1]	COG0515|COG0823	Serine/threonine protein kinase (SPS1) (PDB:6G4J)|Periplasmic component TolB of the Tol biopolymer transport system (TolB) (PDB:1C5K)	MREKIGS----FEILRELGRGGMGVVYLGRDTRLDREVAIKVLPEHLASDSSRLARFEREAKTLASLSHPNVAGIYGVEEQDGSKYLVLEFVNGETLADRLDRGPLPVHEAIECAIQISAGMAAAHEAGMIHRDLKPANIMVTPDGVAKVLDFGLAKADPTSS---------LSGDSAPTATQHQSHHSP-----TIEGAILGTVGYMSPEQARGRRIDKRTDTWSFGVVLYEMLTGTNPFVGETASDSIGAILHKDFD-LSRLPADTPANVRRVLERCLERDPSKRHRDFGDLEIELR-----REEPASPAQAP-----PAPPGRRLLGVGAAGIALATVAATVTWFAA---TRVPLESDRSVRKTDLLQVEWSDRPGSMKPAISPDGKRVA-FILDD…
160	GC_00000014	Accessory_genes	GCA_020431545	3138	3	7	4	0	0.493184	0.746545	0.593975							T|U	Signal transduction mechanisms|Intracellular trafficking, secretion, and vesicular transport			K12132	eukaryotic-like serine/threonine-protein kinase [EC:2.7.11.1]	COG0515|COG0823	Serine/threonine protein kinase (SPS1) (PDB:6G4J)|Periplasmic component TolB of the Tol biopolymer transport system (TolB) (PDB:1C5K)	---MVGRRLGHYEIVELAGRGGMGEVYRARDVRLDRTVAVKILPPELSHQPELRARFEREARTVSALQHPAICQLFDVGREGDVDYLVMEYVEGETLADRLRRGALPLPEALRVAAAIADALGRAHASGVVHRDLKPGN--------------------------------------------------------------------------------------------------------------------------------------------------------------------------------------------------------------------------------------------------------------------…
161	GC_00000014	Accessory_genes	GCA_020431545	1850	3	7	4	0	0.493184	0.746545	0.593975					ko01000|ko01001	Enzymes>>>2. Transferases>>>2.7 Transferring phosphorus-containing groups>>>2.7.11 Protein-serine/threonine kinases>>>2.7.11.1 non-specific serine/threonine protein kinase|Protein kinases>>>Serine/threonine kinases: Other>>>Bacterial family	T|U	Signal transduction mechanisms|Intracellular trafficking, secretion, and vesicular transport			K12132	eukaryotic-like serine/threonine-protein kinase [EC:2.7.11.1]	COG0515|COG0823	Serine/threonine protein kinase (SPS1) (PDB:6G4J)|Periplasmic component TolB of the Tol biopolymer transport system (TolB) (PDB:1C5K)	--------------------------------------------------------FEREARTVSALQHPAICQLFDVGREGDVDYLVMEYVEGETLADRLRRGALPLPEALRVAAAIADALGRAHASGVVHRDLKPGNVMLGPSG-PKLLDFGLAKPAGDPIAGDEATV--AQDPADPTTPQTPLTRRGTILGTLAYMSPEQLQGHAADARSDLFALGATLYEMVAGKRAFAGESQASVIAAILEREPEPLSSARPEAPPLLSRVLARCLAKDPRQRWESARDLAEQLRWIEAGLDSGA---------TAIVTTPATPA------PRSRARHLAW---------------LVLLLPLVAPILFNAFRSDPPA---PAPPLRFTVAPDPSARAL---DV…
162	GC_00000014	Accessory_genes	GCA_021604925	378	3	7	4	0	0.493184	0.746545	0.593975					ko01000|ko01001	Enzymes>>>2. Transferases>>>2.7 Transferring phosphorus-containing groups>>>2.7.11 Protein-serine/threonine kinases>>>2.7.11.1 non-specific serine/threonine protein kinase|Protein kinases>>>Serine/threonine kinases: Other>>>Bacterial family	T|U	Signal transduction mechanisms|Intracellular trafficking, secretion, and vesicular transport			K12132	eukaryotic-like serine/threonine-protein kinase [EC:2.7.11.1]	COG0515|COG0823	Serine/threonine protein kinase (SPS1) (PDB:6G4J)|Periplasmic component TolB of the Tol biopolymer transport system (TolB) (PDB:1C5K)	---MVGKKLGHYEILEKVGVGGMGEVYRATDSRLDRTVAVKVLPPQFSQDPARRQRFLREAKTISNLQHPNICTMHDLGSHDEVDYIVMEFIEGETLAERLQQGPLPLADVLRYGAEIAQALDRAHRSGVVHRDLKPGNVMITKSG-VKLLDFGLAKIGEGTGGAAVAVTQAVTEPHGIGPASGPLTAEGTILGTFHYMAPEQLEGGEADARSDLFALGSVLYEMATGRKAFEGKSQASLIAAILEREPTPLSSVAPMTPPALDHIVRKCMAKDPEDRWQSAADVSGQLSWIAESSSQAG--------------VPAVVSS-----RRRVRARLAW--------------SIAALATVGMLAMALLWWTGRPT---PAPAVRFQIPVPEEIGFA---RS…
163	GC_00000014	Accessory_genes	ML1_Bin_00002	2905	3	7	4	0	0.493184	0.746545	0.593975					ko01000|ko01001	Enzymes>>>2. Transferases>>>2.7 Transferring phosphorus-containing groups>>>2.7.11 Protein-serine/threonine kinases>>>2.7.11.1 non-specific serine/threonine protein kinase|Protein kinases>>>Serine/threonine kinases: Other>>>Bacterial family	T|U	Signal transduction mechanisms|Intracellular trafficking, secretion, and vesicular transport			K12132	eukaryotic-like serine/threonine-protein kinase [EC:2.7.11.1]	COG0515|COG0823	Serine/threonine protein kinase (SPS1) (PDB:6G4J)|Periplasmic component TolB of the Tol biopolymer transport system (TolB) (PDB:1C5K)	MTLDPGSRIGPYEVLSRLGAGGMGEVMRARDTRLGRDVAIKVLPADAAGDADRLRRFISEAKTISSLNHPNILTLYEIGESERGPYLVTEVVEGETIRARLARGPLPLDEALDVAAQAADGLAKAHEAGIVHRDVKPENLMITHDGFVKILDFGLAKLR-------------SPEESTIATREIEKTATGILVGTPSYLSPEQLQGHPADARSDLFALGVVLDEMIAGANPFRRETAASTMSAILRDEPSPLESRCVGLPREVGELARRLVAKDPAARPSSARDVAIRLRALRAASGAA----------------SPGTGS-----RPFVSRPLAW---------------AGVIGAVVVVALAIVLREGPRETQVPVPPVAVPPTFDPGV--------…
164	GC_00000014	Accessory_genes	ML1_Bin_00002	2834	3	7	4	0	0.493184	0.746545	0.593975					ko01000|ko01001	Enzymes>>>2. Transferases>>>2.7 Transferring phosphorus-containing groups>>>2.7.11 Protein-serine/threonine kinases>>>2.7.11.1 non-specific serine/threonine protein kinase|Protein kinases>>>Serine/threonine kinases: Other>>>Bacterial family	T|U	Signal transduction mechanisms|Intracellular trafficking, secretion, and vesicular transport			K12132	eukaryotic-like serine/threonine-protein kinase [EC:2.7.11.1]	COG0515|COG0823	Serine/threonine protein kinase (SPS1) (PDB:6G4J)|Periplasmic component TolB of the Tol biopolymer transport system (TolB) (PDB:1C5K)	MPLTPGSRLGPYEILAPLGSGGMGEVYRARDARLARDVAIKVLPTHLSTNLDLRTRFEREARAVAALNHPHICVIHDVGREGDVDYLVMELVEGETLADRIAKGPLPAETMLKIAVEIAGALDRAHRAGIIHRDLKPGNVMLTKAG-SKLMDFGLARGAAIVGG--------AGDVTQTPTMTRPLTAQGSIVGTLQYMAPEQLEGKEADARADLWSLGCVLYEMATGKRAFEGATAASVISSIMRDEPRAMADLAPLTPPALERVVKRCLAKDPDDRWQTARDLMHEIGWVAQSGSTSGGGAAPTMTASGSLVAPGPASTEILALPPRRRLHPAW-------------ISAGVATLAAAASLFLLLTRHAP----APSPIRFSVTRQPEMTSM---TW…
165	GC_00000014	Accessory_genes	ML1_Bin_00002	1760	3	7	4	0	0.493184	0.746545	0.593975					ko01000|ko01001	Enzymes>>>2. Transferases>>>2.7 Transferring phosphorus-containing groups>>>2.7.11 Protein-serine/threonine kinases>>>2.7.11.1 non-specific serine/threonine protein kinase|Protein kinases>>>Serine/threonine kinases: Other>>>Bacterial family	T|U	Signal transduction mechanisms|Intracellular trafficking, secretion, and vesicular transport			K12132	eukaryotic-like serine/threonine-protein kinase [EC:2.7.11.1]	COG0515|COG0823	Serine/threonine protein kinase (SPS1) (PDB:6G4J)|Periplasmic component TolB of the Tol biopolymer transport system (TolB) (PDB:1C5K)	MEHSAGDRLGPYEILAPLGAGGMGEVYRARDSRLGRDVAIKVLPASAASSPEARARFEREARALSQLHHPRVCAVFDVGQEGGAPYLVMELLEGETLASRIGRGALSTRELLKFAIQIAEGLDAAHRIGVVHRDLKPGNVMVTREG-AKLLDFGLARTADAFGGG-------PPDSSTPPTRSVDLTVEGAIVGTLRNMAPEQLEGGPIDGRTDLFAFGGMIHEMASGKPAFEAKSRASLVAAIMKETPPPLDVLAPETPPALARVVARCLEKDPDDRWQSTRDLLHQLRWIEESITSGS---------SAANVAASASGSNDAAILGDRRRTSEWFGRSRPGAIRRALVGAAAVALAVASTLFISDRLRRRSFT-PPPSWRFEVELQSENGNP---YG…
166	GC_00000014	Accessory_genes	ML1_Bin_00002	1979	3	7	4	0	0.493184	0.746545	0.593975					ko01000|ko01001	Enzymes>>>2. Transferases>>>2.7 Transferring phosphorus-containing groups>>>2.7.11 Protein-serine/threonine kinases>>>2.7.11.1 non-specific serine/threonine protein kinase|Protein kinases>>>Serine/threonine kinases: Other>>>Bacterial family	T|U	Signal transduction mechanisms|Intracellular trafficking, secretion, and vesicular transport			K12132	eukaryotic-like serine/threonine-protein kinase [EC:2.7.11.1]	COG0515|COG0823	Serine/threonine protein kinase (SPS1) (PDB:6G4J)|Periplasmic component TolB of the Tol biopolymer transport system (TolB) (PDB:1C5K)	MTLAPGTKLGPYEIVALLGAGGMGEVYRAKDSRLGREVAVKVLPHHLSSNADVRSRFEREAKTVSSLNHPHICTLHDVGREGDTDYLVMELIEGETLAARLEKGALPMSEVLRLGAQIADALDRAHRAGIIHRDLKPGNVMLTKSG-AKLMDFGLARATGMSGSGGDSGAT-VAALTQSPTMSRPLTAEGTILGTFQYMAPEQLEGKEADVRSDLWAFGCVLYEMATGKRAFEGKSQASLITSIMSSEPAPMSHFAPATPPPLDNLVRACLVKEPADRIQSAHDVKLQLTWLSAGGSQVG---------ASPSMPPAVTGK-----PRHNRERIAW--------------GVAAIALAAAAVSSFALFSRPR----VAELIQASISPAEGTRLLPTWSS…
167	GC_00000015	Accessory_genes	GCA_002686915	714	4	7	2	0	0.740152	0.827658	0.781463							L	Replication, recombination and repair					COG0776	Bacterial nucleoid DNA-binding protein IHF-alpha (HimA) (PDB:1B8Z)	MTKADLVEGIARSTGLTKKDTALAVDQLIHAIKGALCEGRHIELRGFGTFKVKQRKARTARNPRTGDPVQLPPRKVAVFKVSRDLKERITQD----------------------------
168	GC_00000015	Accessory_genes	GCA_002686915	290	4	7	2	0	0.740152	0.827658	0.781463							L	Replication, recombination and repair					COG0776	Bacterial nucleoid DNA-binding protein IHF-alpha (HimA) (PDB:1B8Z)	MTKADLVDRVTAATGLTKRDVAVVVDRFLDAVGAALSGGSHIEIRGFGSFKVKSRGARIARNPRTGTTVEVPPKLVPYFKVSKELRRMIEEADPVLEADSVSSARAEIPEGVPAPGHPSE
169	GC_00000015	Accessory_genes	GCA_020431545	390	4	7	2	0	0.740152	0.827658	0.781463					ko03032|ko03036|ko03400	DNA replication proteins>>>Prokaryotic type>>>DNA Replication Initiation Factors>>>Initiation factors (bacterial)|Chromosome and associated proteins>>>Prokaryotic type>>>Nucleoid associated proteins>>>HU (heat unstable protein)|DNA repair and recombination proteins>>>Prokaryotic type>>>DSBR (double strand breaks repair)>>>NHEJ (non-homologous end-joining)>>>SHIIR (short-homology-independent illeg…	L	Replication, recombination and repair			K03530	DNA-binding protein HU-beta	COG0776	Bacterial nucleoid DNA-binding protein IHF-alpha (HimA) (PDB:1B8Z)	MTKADLVEQIAISTGLTKKDTAMAVDHLIQAVKDALREGRHIEIRGFGTFKVKRRKARTARNPRTGDPVQLPPRKVAVFKVSKELKDRISRNGN--------------------------
170	GC_00000015	Accessory_genes	GCA_020431545	2273	4	7	2	0	0.740152	0.827658	0.781463					ko03032|ko03036|ko03400	DNA replication proteins>>>Prokaryotic type>>>DNA Replication Initiation Factors>>>Initiation factors (bacterial)|Chromosome and associated proteins>>>Prokaryotic type>>>Nucleoid associated proteins>>>HU (heat unstable protein)|DNA repair and recombination proteins>>>Prokaryotic type>>>DSBR (double strand breaks repair)>>>NHEJ (non-homologous end-joining)>>>SHIIR (short-homology-independent illeg…	L	Replication, recombination and repair			K05788	integration host factor subunit beta	COG0776	Bacterial nucleoid DNA-binding protein IHF-alpha (HimA) (PDB:1B8Z)	MTKADLVDHVTAATGLTKRDVAIVVDRFIDAVSEALAAGSHIEIRGFGSFKVKSRRARVARNPRTGATVEVPEKLVPYFKVSKELKKVVEDSNPAIDGE---------PAGTPTDAS---
171	GC_00000015	Accessory_genes	GCA_021604925	976	4	7	2	0	0.740152	0.827658	0.781463					ko03032|ko03036|ko03400	DNA replication proteins>>>Prokaryotic type>>>DNA Replication Initiation Factors>>>Initiation factors (bacterial)|Chromosome and associated proteins>>>Prokaryotic type>>>Nucleoid associated proteins>>>HU (heat unstable protein)|DNA repair and recombination proteins>>>Prokaryotic type>>>DSBR (double strand breaks repair)>>>NHEJ (non-homologous end-joining)>>>SHIIR (short-homology-independent illeg…	L	Replication, recombination and repair			K03530	DNA-binding protein HU-beta	COG0776	Bacterial nucleoid DNA-binding protein IHF-alpha (HimA) (PDB:1B8Z)	MTKADLVERIANSTGLTKKDTAMAVDHLIKAVKDALREGRHIEIRGFGTFKVKQRKSRTARNPRTGEPVQLPPRKVAVFKVSKELKDRISENGLSGS-----------------------
172	GC_00000015	Accessory_genes	ML1_Bin_00002	726	4	7	2	0	0.740152	0.827658	0.781463					ko03032|ko03036|ko03400	DNA replication proteins>>>Prokaryotic type>>>DNA Replication Initiation Factors>>>Initiation factors (bacterial)|Chromosome and associated proteins>>>Prokaryotic type>>>Nucleoid associated proteins>>>HU (heat unstable protein)|DNA repair and recombination proteins>>>Prokaryotic type>>>DSBR (double strand breaks repair)>>>NHEJ (non-homologous end-joining)>>>SHIIR (short-homology-independent illeg…	L	Replication, recombination and repair			K03530	DNA-binding protein HU-beta	COG0776	Bacterial nucleoid DNA-binding protein IHF-alpha (HimA) (PDB:1B8Z)	MTKADIVEEIATSTGLTKKDTAHVVDQLIDAVKDALCQGNHIEIRGFGTFKVKQRKSRVARNPRTGDPVQLPPRKVAVFKVSKELKEKITELRGTASVS---------------------
173	GC_00000015	Accessory_genes	ML1_Bin_00002	1005	4	7	2	0	0.740152	0.827658	0.781463							L	Replication, recombination and repair					COG0776	Bacterial nucleoid DNA-binding protein IHF-alpha (HimA) (PDB:1B8Z)	MTKADLVDRVTAETGLTKRDVAVIVDRFIETVGRFLASGQHIEIRGFGSFKVKARRARTARNPRSGETVDVPEKIVPYFKVSKELKKLIEDANPVPDDGA--------------------
174	GC_00000016	Accessory_genes	GCA_013002585	158	4	7	3	0	0.300405	0.659721	0.412828							S	Function unknown					COG5276	Uncharacterized secreted protein, contains LVIVD repeats, choice-of-anchor domain	#NAME?
175	GC_00000016	Accessory_genes	GCA_020431545	2127	4	7	3	0	0.300405	0.659721	0.412828							N	Cell motility					COG1843	Flagellar hook-capping protein FlgD (FlgD) (PDB:6IEF)	#NAME?
176	GC_00000016	Accessory_genes	GCA_020431545	1155	4	7	3	0	0.300405	0.659721	0.412828							N	Cell motility					COG1843	Flagellar hook-capping protein FlgD (FlgD) (PDB:6IEF)	#NAME?
177	GC_00000016	Accessory_genes	GCA_020431545	2864	4	7	3	0	0.300405	0.659721	0.412828							N	Cell motility					COG1843	Flagellar hook-capping protein FlgD (FlgD) (PDB:6IEF)	#NAME?
178	GC_00000016	Accessory_genes	GCA_021604925	2142	4	7	3	0	0.300405	0.659721	0.412828							N	Cell motility					COG1843	Flagellar hook-capping protein FlgD (FlgD) (PDB:6IEF)	#NAME?
179	GC_00000016	Accessory_genes	ML1_Bin_00002	2285	4	7	3	0	0.300405	0.659721	0.412828							N	Cell motility			K02389	flagellar basal-body rod modification protein FlgD	COG1843	Flagellar hook-capping protein FlgD (FlgD) (PDB:6IEF)	MLTCFRSMAAILAVGAVFAASPALADLQVRRVSGGVTTIALDDAHLARLGLVTAHTRDTAALDDAERHLSGTAHSFIAENGPGASLRVKDGGFAGFVGG---------------------EPFAMKHAGGFALAANGTNDAARPVFVYDFEIEIDPARGSDGIRLLAGHDASPFDVRGAN-----FVMDAAGDLRIILA----------DLLVSESLARAIGRPELVGD---WAGTIDVRLRTDFVRKDEVFPEDKPTDAPPWVDVKLGELYGLDDVGRIGGT----FPAGTLGLSAATTSCNVG-TADVPWL--EPMNENHPT----IGLTV---------------------------------YRLLNDRLEMIGRNWSKHGFF---ALSSSQCTP…
180	GC_00000016	Accessory_genes	ML1_Bin_00002	3016	4	7	3	0	0.300405	0.659721	0.412828							P|R	Inorganic ion transport and metabolism|General function prediction only	COG1785	Folate biosynthesis			COG1785	Alkaline phosphatase (PhoA) (PDB:1AJA)	-MHRTLGAHLALGLLLFFACSPPSAGALTRHVPANFPTI------AAGLAAAVPGDTVLVACGTYFETGLVLKSGVTLRGASGAGCTTIDGQFLGRVLDAVNVNAAAFVEGLTIKRGVAPSAAYPSNSGGGLRAVDSFVNVRDCVFNLNRAVFGGAVGIQGGEPSFTNCVFQSNDAIGVD-------WASGGAMYIKNA----------APKIQECDFLGNDASATVVP---GDGGAIFCDTSLLVATDCHFEGNTAEAGAGAFYSYSGDRSALTRCTFVGNV----ANAGGATYVETADALFIE-CSFTDNV----AANGGAAFLALHGLPQFLNCTFTSNEATPFGGGAVDCFRTKPKFEDCAFVGNSAGTVGGALRFEASSVATITRALARNNVSG…
181	GC_00000017	Accessory_genes	GCA_002686915	1328	3	7	4	0	0.428861	0.650755	0.517005							R	General function prediction only					COG4447	Uncharacterized conserved protein related to plant photosystem II stability/assembly factor (PDB:2XBG)	-----------------MLPIALTLLLIAAPSFAQVTITTADLQYDIGQSYSMYNIPSPHGVIGMTGLQGGPHVFDFSSGNTSV----------------------------------------------------EWTFDYVDVTDGGHQADFPSATIAEKRVSAEGSAWMYM-------------------DFQAGIGRVNYGFYDEVGLPESP----------SVPFNPSIVDFPTHISYQSFFSGATNFDVTSSGVTMNIDYEYTGFVDG-----------YGTVVLPDS--------------------------------------------LDELNCIQVNYEEKYTYYWMGVPIQYSYLRS-----YYY-----IAEDVGIVAIITSREED…
182	GC_00000017	Accessory_genes	GCA_020431545	3025	3	7	4	0	0.428861	0.650755	0.517005							N	Cell motility					COG1843	Flagellar hook-capping protein FlgD (FlgD) (PDB:6IEF)	#NAME?
183	GC_00000017	Accessory_genes	GCA_020431545	1497	3	7	4	0	0.428861	0.650755	0.517005							O|M	Posttranslational modification, protein turnover, chaperones|Cell wall/membrane/envelope biogenesis					COG1404|COG2247	Serine protease, subtilisin family (AprE) (PDB:1SCJ)|Putative cell wall-binding domain (amidase enhancer), LytB superfamily (LytB) (PDB:5J6Q)	NSWGVNEGFSGYLDCDSRWWTAMDNCEAAGVVLTWSAGNEGPGSTSLRSPADRADSPYNAFSVGSTITSPPYTISSFSSRGPSGCGGAYAMKPEVSAPGSNIYSAQPGGGYQLLSGTSMAGPHVAGVVALMRAANPDLDVETVKQILMDTAVDLGTVGEDNTYGHGIINAYEAVLAALSGYGTIEGTVTDAVSGLPVPSATVDVVGDPRTSTADASGFFRILLPEGSWDLDYSAFGHVTDTQTINVIADTVVDGSLALAPVPSATVSGTVIDYNLNPVAGATVSVMGTPLAPATTAGDGTYSLSVPDGDTYTFLGAAAGLGGVQQTVAISGNTTVDFVLPELMAEDFESGGFTSWPWVMSGTAPWTISTTNVHEGSYSARSGVISHNQSSTMEVTVDLA…
184	GC_00000017	Accessory_genes	GCA_020431545	527	3	7	4	0	0.428861	0.650755	0.517005							N	Cell motility					COG1843	Flagellar hook-capping protein FlgD (FlgD) (PDB:6IEF)	#NAME?
185	GC_00000017	Accessory_genes	GCA_020431545	1152	3	7	4	0	0.428861	0.650755	0.517005							S	Function unknown					COG5563	Uncharacterized conserved protein CPn0794, contains PKD-like HAF repeats	#NAME?
186	GC_00000017	Accessory_genes	GCA_021604925	2743	3	7	4	0	0.428861	0.650755	0.517005							R	General function prediction only					COG2374	Predicted extracellular nuclease	---------------------------------------------------------------------------------------------------------------------------------------------------------------------------------------------------------------------------------------------------------------------------------------------------------------------------------------------------------------------------------------------------------------…
187	GC_00000017	Accessory_genes	GCA_021604925	2519	3	7	4	0	0.428861	0.650755	0.517005							N	Cell motility					COG1843	Flagellar hook-capping protein FlgD (FlgD) (PDB:6IEF)	---------------------------------------------------------------------------------------------------------------------------------------------------------------------------------------------------------------------------------------------------------------------------------------------------------------------------------------------------------------------------------------------------------------…
188	GC_00000018	SCG	GCA_002686915	483	5	7	2	0	0.757202	0.618228	0.680694	M00053|M00938	Deoxyribonucleotide biosynthesis, ADP/GDP/CDP/UDP => dATP/dGTP/dCTP/dUTP|Pyrimidine deoxyribonucleotide biosynthesis, UDP => dTTP	M00053|M00938	Pathway modules; Nucleotide metabolism; Purine metabolism|Pathway modules; Nucleotide metabolism; Pyrimidine metabolism	ko00001|ko00001|ko01000|ko03400	KEGG Orthology (KO)>>>09100 Metabolism>>>09104 Nucleotide metabolism>>>00230 Purine metabolism [PATH:ko00230]|KEGG Orthology (KO)>>>09100 Metabolism>>>09104 Nucleotide metabolism>>>00240 Pyrimidine metabolism [PATH:ko00240]|Enzymes>>>1. Oxidoreductases>>>1.17 Acting on CH or CH2 groups>>>1.17.4 With a disulfide as acceptor>>>1.17.4.1 ribonucleoside-diphosphate reductase|DNA repair and recombinati…	F	Nucleotide transport and metabolism	COG0209	Pyrimidine salvage	K00525	ribonucleoside-diphosphate reductase alpha chain [EC:1.17.4.1]	COG0209	Ribonucleotide reductase alpha subunit (NrdA) (PDB:1R1R)	-MSGA---GR-------TRSVADGGKKKGGAGTKRTRKKKGEGIGRRFSTPGTDCLADTEYERRRAEITARDGSVVFSMEDIEVPRDWSQLATDIVASKYFRKAGVPGT----GQESSVRDLIGRVVRTIRAAGEDQGHYFSGIKEAESFEAELASLLITQRGAFNSPVWFNCGLWHEYGIDGSGGNFAWDAETDTFVRTSDAYSRPQSSACFIQSVSDDLMSIFQLAQNEARLFKYGSGTGTNFSALRGSREMLSGGGTSSGLMSFLEVLDRAAGATKSGGTTRRAAKMVCLDMDHPEIESFIDWKMKEEEKARILIEGGMDPDFNGEAYHTISGQNSNNSVRVTDEFMRAVEDDGSWTTRMRTTGETCDTYSARDLMDRVTHSAWACADPGMQFDSA…
189	GC_00000018	SCG	GCA_013002585	21	5	7	2	0	0.757202	0.618228	0.680694	M00053|M00938	Deoxyribonucleotide biosynthesis, ADP/GDP/CDP/UDP => dATP/dGTP/dCTP/dUTP|Pyrimidine deoxyribonucleotide biosynthesis, UDP => dTTP	M00053|M00938	Pathway modules; Nucleotide metabolism; Purine metabolism|Pathway modules; Nucleotide metabolism; Pyrimidine metabolism	ko00001|ko00001|ko01000|ko03400	KEGG Orthology (KO)>>>09100 Metabolism>>>09104 Nucleotide metabolism>>>00230 Purine metabolism [PATH:ko00230]|KEGG Orthology (KO)>>>09100 Metabolism>>>09104 Nucleotide metabolism>>>00240 Pyrimidine metabolism [PATH:ko00240]|Enzymes>>>1. Oxidoreductases>>>1.17 Acting on CH or CH2 groups>>>1.17.4 With a disulfide as acceptor>>>1.17.4.1 ribonucleoside-diphosphate reductase|DNA repair and recombinati…	F	Nucleotide transport and metabolism	COG0209	Pyrimidine salvage	K00525	ribonucleoside-diphosphate reductase alpha chain [EC:1.17.4.1]	COG0209	Ribonucleotide reductase alpha subunit (NrdA) (PDB:1R1R)	-MSGAEVLGRTLEEGRGEDGTRAGDVRQGSGSAATGSFPAPSPISRRFTTPGVDPLETVKMEKRRSVITNPDGSVVFEMKDLEIPEGWSQLATDIVASKYFRKAGVPNEL---GREHTVAALVRRVARTIRRTGEDFGGYFESREEADTFEAELSWLLVTQRAAFNSPVWFNCGLHHEYGIDGSGGNFAWDPATDTFLETKDAYSRPQCSACFIQSVEDDLMSIFKLVKSEARLFKYGSGTGTNFSALRGSVENLSGGGTSSGLMSFLEVFDRAAGATKSGGTTRRAAKMVCLDMDHPEIVDFIEWKVREENKVRALIEAGYSSDFNGEAYKTVSGQNSNNSVRVTDEFMDAVARDGEWETIRRTDGKIADTYKARDLMEKVSHSAWSCADPGIQFDTT…
190	GC_00000018	SCG	GCA_013002585	911	5	7	2	0	0.757202	0.618228	0.680694							F	Nucleotide transport and metabolism	COG0209	Pyrimidine salvage			COG0209	Ribonucleotide reductase alpha subunit (NrdA) (PDB:1R1R)	---------------------------------------------------------------------------------------------------------------------------------------------------------------------------------------------------------------------------------------------------------------------------------------------------------------------------------------------------------------------------------------------------------------…
191	GC_00000018	SCG	GCA_020431545	2556	5	7	2	0	0.757202	0.618228	0.680694	M00053|M00938	Deoxyribonucleotide biosynthesis, ADP/GDP/CDP/UDP => dATP/dGTP/dCTP/dUTP|Pyrimidine deoxyribonucleotide biosynthesis, UDP => dTTP	M00053|M00938	Pathway modules; Nucleotide metabolism; Purine metabolism|Pathway modules; Nucleotide metabolism; Pyrimidine metabolism	ko00001|ko00001|ko01000|ko03400	KEGG Orthology (KO)>>>09100 Metabolism>>>09104 Nucleotide metabolism>>>00230 Purine metabolism [PATH:ko00230]|KEGG Orthology (KO)>>>09100 Metabolism>>>09104 Nucleotide metabolism>>>00240 Pyrimidine metabolism [PATH:ko00240]|Enzymes>>>1. Oxidoreductases>>>1.17 Acting on CH or CH2 groups>>>1.17.4 With a disulfide as acceptor>>>1.17.4.1 ribonucleoside-diphosphate reductase|DNA repair and recombinati…	F	Nucleotide transport and metabolism	COG0209	Pyrimidine salvage	K00525	ribonucleoside-diphosphate reductase alpha chain [EC:1.17.4.1]	COG0209	Ribonucleotide reductase alpha subunit (NrdA) (PDB:1R1R)	-MSGAEVRGK--SEGRGGETHAEEGKRGRVGSEAEDRLPAPSSLGRRFSVAGKDPLDQVEMERRSSVITNPDGSVVFRMDDAEVPKTWSQLATDIVASKYFRKAGVPADKGTGGREKSAKALVRRVARTIRNAGEELGGYFESRDEADIFQAELEALLINQRGAFNSPVWFNCGLWHEYGIEGSGGNHAWDPDSDTFIVTEDAYSRPQCSACFIQSVTDDLMSIFQLVKNEARLFKYGSGTGTNFSALRGCMENLSGGGTSSGLMSFLEVFDRAAGATKSGGTTRRAAKMVCLDMDHPEIEGFIEWKVREEEKARTLIESGYESDFNGEAYRTVSGQNSNNSVRITDEFMEAVGKDLQWKTYRRTDGKVAATYRARDLMDKISYSAWRCADPGVQFDTT…
192	GC_00000018	SCG	GCA_020431545	2557	5	7	2	0	0.757202	0.618228	0.680694							F	Nucleotide transport and metabolism	COG0209	Pyrimidine salvage			COG0209	Ribonucleotide reductase alpha subunit (NrdA) (PDB:1R1R)	--------------------------------------------------------------------------------------------------------------------------------------------------------------------------------------------------------------------------------------------------------------------------------------------------------------------------------------------------MNNSVR-------------------------------------------------------…
193	GC_00000018	SCG	GCA_021604925	2554	5	7	2	0	0.757202	0.618228	0.680694	M00053|M00938	Deoxyribonucleotide biosynthesis, ADP/GDP/CDP/UDP => dATP/dGTP/dCTP/dUTP|Pyrimidine deoxyribonucleotide biosynthesis, UDP => dTTP	M00053|M00938	Pathway modules; Nucleotide metabolism; Purine metabolism|Pathway modules; Nucleotide metabolism; Pyrimidine metabolism	ko00001|ko00001|ko01000|ko03400	KEGG Orthology (KO)>>>09100 Metabolism>>>09104 Nucleotide metabolism>>>00230 Purine metabolism [PATH:ko00230]|KEGG Orthology (KO)>>>09100 Metabolism>>>09104 Nucleotide metabolism>>>00240 Pyrimidine metabolism [PATH:ko00240]|Enzymes>>>1. Oxidoreductases>>>1.17 Acting on CH or CH2 groups>>>1.17.4 With a disulfide as acceptor>>>1.17.4.1 ribonucleoside-diphosphate reductase|DNA repair and recombinati…	F	Nucleotide transport and metabolism	COG0209	Pyrimidine salvage	K00525	ribonucleoside-diphosphate reductase alpha chain [EC:1.17.4.1]	COG0209	Ribonucleotide reductase alpha subunit (NrdA) (PDB:1R1R)	-MSGAEVLGKAVSEGRGAEAHADDGWNGNVSADAVSPVPAPSPLSRYFTQEGTDPVDSVEVEIRSSLITNPDGSVVFKMDDVEIPKGWSQLATDIAASKYFRKAGVPHT----GREKSVKALVRRVVNTIRKAGEDFGGYFENTEEAAVFQAELSAILISQRAAFNSPVWFNCGLYHEYGIDGSGGNFAWDPDTDTFIQTTDAYSRPQCSACFIQSVDDDLMSIFQLVKNEARLFKYGSGTGSNFSALRGCVENLSGGGTSSGLMSFLEVFDRAAGATKSGGTTRRAAKMVCLDMDHPEIESFIEWKVREEDKAQALIEMGFESDFNGEAYKTVSGQNSNNSVRVTDEFMNAVEKDEEWRTIRRTDGKVASTYRARDLMDKISYSAWKCADPGIQFDTT…
194	GC_00000018	SCG	ML1_Bin_00002	268	5	7	2	0	0.757202	0.618228	0.680694	M00053|M00938	Deoxyribonucleotide biosynthesis, ADP/GDP/CDP/UDP => dATP/dGTP/dCTP/dUTP|Pyrimidine deoxyribonucleotide biosynthesis, UDP => dTTP	M00053|M00938	Pathway modules; Nucleotide metabolism; Purine metabolism|Pathway modules; Nucleotide metabolism; Pyrimidine metabolism	ko00001|ko00001|ko01000|ko03400	KEGG Orthology (KO)>>>09100 Metabolism>>>09104 Nucleotide metabolism>>>00230 Purine metabolism [PATH:ko00230]|KEGG Orthology (KO)>>>09100 Metabolism>>>09104 Nucleotide metabolism>>>00240 Pyrimidine metabolism [PATH:ko00240]|Enzymes>>>1. Oxidoreductases>>>1.17 Acting on CH or CH2 groups>>>1.17.4 With a disulfide as acceptor>>>1.17.4.1 ribonucleoside-diphosphate reductase|DNA repair and recombinati…	F	Nucleotide transport and metabolism	COG0209	Pyrimidine salvage	K00525	ribonucleoside-diphosphate reductase alpha chain [EC:1.17.4.1]	COG0209	Ribonucleotide reductase alpha subunit (NrdA) (PDB:1R1R)	MRSGGNHPGD--GKGRGVESHGEV-VRSEDGVTAGSSNPAASSIKSRFAAAGLDPLESVEMETRRSVITNPDGSVVFEMDDVEVPKSWSQLATDIVASKYFRKAGVPVPE---GREHSASQLVRRIVKTIRMAGEELGGYFADREEAETFEAELAALLISQRGAFNSPVWFNCGLHHEYGIAGSGGNFAWNPDTDGIEEVEDAYSRPQCSACFIQSVDDDLMSIFSLMKNEARLFKYGSGTGTNFSRLRGRQEKLSGGGTSSGLMSFLEVLDRAAGATKSGGTTRRAAKMVCLDMDHPEIADFIEWKSREEKKARALIESGYPSDFNGEAYRTVSGQNSNNSVRVTDEFMKAVEKDGSWTTHFSTTGEDCDTYKARDLMEKISRAAWECADPGVQYDST…
195	GC_00000019	SCG	GCA_002686915	691	5	7	2	0	0.738013	0.817189	0.775585					ko00001	KEGG Orthology (KO)>>>09190 Not Included in Pathway or Brite>>>09192 Unclassified: genetic information processing>>>99973 Transcription	K	Transcription			K03704	cold shock protein	COG1278	Cold shock protein, CspA family (CspC) (PDB:1C9O)	MRTTGTVKWFSDEKGFGFLSRGDGEKDVFCHHSAIQ--GEGFKTLQEGQQVEFDVVEGQKGPAAENVVRL---
196	GC_00000019	SCG	GCA_002686915	1143	5	7	2	0	0.738013	0.817189	0.775585					ko00001	KEGG Orthology (KO)>>>09190 Not Included in Pathway or Brite>>>09192 Unclassified: genetic information processing>>>99973 Transcription	K	Transcription			K03704	cold shock protein	COG1278	Cold shock protein, CspA family (CspC) (PDB:1C9O)	-MHEGTVKWFNDSMGFGFISRESG-RDVYVHFTAIR--ADGFRTLNEGDQVHFEVKAKGRGLHAENVIKV---
197	GC_00000019	SCG	GCA_013002585	258	5	7	2	0	0.738013	0.817189	0.775585					ko00001	KEGG Orthology (KO)>>>09190 Not Included in Pathway or Brite>>>09192 Unclassified: genetic information processing>>>99973 Transcription	K	Transcription			K03704	cold shock protein	COG1278	Cold shock protein, CspA family (CspC) (PDB:1C9O)	MRTTGTVKWFNDEKGFGFITRDDGEKDVFCHHSAIQ--GEGFKSLAEGQKVEFDVVAGQKGPAAENVAKL---
198	GC_00000019	SCG	GCA_020431545	103	5	7	2	0	0.738013	0.817189	0.775585					ko00001	KEGG Orthology (KO)>>>09190 Not Included in Pathway or Brite>>>09192 Unclassified: genetic information processing>>>99973 Transcription	K	Transcription			K03704	cold shock protein	COG1278	Cold shock protein, CspA family (CspC) (PDB:1C9O)	MRISGTVKWFNDEKGFGFITRDDGEKDVFVHHSAIHQPNGGFRSLQEGQRVEFEVVQGTKGPAAEHVVKLES-
199	GC_00000019	SCG	GCA_021604925	1464	5	7	2	0	0.738013	0.817189	0.775585					ko00001	KEGG Orthology (KO)>>>09190 Not Included in Pathway or Brite>>>09192 Unclassified: genetic information processing>>>99973 Transcription	K	Transcription			K03704	cold shock protein	COG1278	Cold shock protein, CspA family (CspC) (PDB:1C9O)	MPISGTVKWFNDEKGFGFITRDDGEKDVFCHHSAIQ--GEGFKSLAEGQAVEFDVVQGAKGPAAENVIKA---
200	GC_00000019	SCG	GCA_021604925	1288	5	7	2	0	0.738013	0.817189	0.775585							K	Transcription					COG1278	Cold shock protein, CspA family (CspC) (PDB:1C9O)	---------------------------------------------AEGQAVEFDVVQGAKGPAAENVIKA---
201	GC_00000019	SCG	ML1_Bin_00002	46	5	7	2	0	0.738013	0.817189	0.775585					ko00001	KEGG Orthology (KO)>>>09190 Not Included in Pathway or Brite>>>09192 Unclassified: genetic information processing>>>99973 Transcription	K	Transcription			K03704	cold shock protein	COG1278	Cold shock protein, CspA family (CspC) (PDB:1C9O)	#NAME?
202	GC_00000020	Singletons	GCA_021604925	935	1	7	7	0	0.722233	0.986341	0.833874															MARASTFILIGPAVLLTVLPSTALQRREVPTTADRDLDNWKAGATCSVSYFNTCTGWIWAWSGWANEDVVGIAYDPCC-DGAVLEATSTYVWSGACCVSWGFTGTIEVSTADSDGCPTTLLAQRSFFPASGLNVHTWNAPAVGPVALTITVASKY--FANSMVLPSDHPAAGATGPAACGFCYPSDRETHSFYYGNNGTGRNCPGQPLFDGVCNAEWLDWSALFTCPVGIEDSSWGTIKNLYR
203	GC_00000020	Singletons	GCA_021604925	934	1	7	7	0	0.722233	0.986341	0.833874															MARASRLTLICLAILWTALPALALEKAELPMTDDRGWGGWDAGTTCSVSYYNDCTGWVWVWGGWADEDVLGMTYDPCC-DGAALEATTTYVWTGASCPGYGYTGTIEVSSVDSNGCPTTILAQTSFFPTSGANVHIWDVPALGPIVLTMTVASTGYCGGNAVILPSDHPAAGPTGPAACGFCYPTDRVTHSFYYGNNGTGRSCPGQPLFDGVCNAEWLMWSASFTCPVSIEGSSWGTIKNLYR
204	GC_00000020	Singletons	GCA_021604925	932	1	7	7	0	0.722233	0.986341	0.833874															MARASRLTLICLAILWTALPALALEKAELPMTDDRGWGGWDAGTTCSVSYYNNCTGWLWVWSGWFDGDVLGMTYDPCC-AGAVLEATSTYVWTGTC-PGYGFTGTIEVSSVDSNGCPTTVLAQTSFLAVSGPNLNTWSVPAPGPVALTITVAGPFLEYPSPMVLPSDHPAVGPTGPVACGFCYPSDRVTHSFYYGNNGSGRICPGSPLFDGVCNAEWLFWSALFTCPVGVEDSSWGAIKNLYR
205	GC_00000020	Singletons	GCA_021604925	933	1	7	7	0	0.722233	0.986341	0.833874															MARASRLTLICLPILWTALPALALEKAELPMTDDRGWGGWDAGTTCSVSYYNDCTGWLWVWDGWEDRDVLGITYDPCC-EGAVLEATSTYFWTGAH-PGYGFTGTIEVSTADSDGCPMTLLAQTPFLPLSGATLHNWGVTVPGPVVVTITLGNTRGDPSYRPGIPSDHPAAGPTGPAACGFCYPTDRVTHSFYYGNNGTGRSCPGQPLFDGVCNAEWLMWSASFTCPVSIEGSSWGAIKNLYR
206	GC_00000020	Singletons	GCA_021604925	1424	1	7	7	0	0.722233	0.986341	0.833874															MRKYFMTAFVLVAMLVFATSGLALEKTNAQLTDGRGADGWNAGTTCSVSYFNTCTGWLWVWSGWAGGDVLGMCYDPCCTNGAQLDATGTYIWTGAL-PGYGFTGTIEVSTADANCCPDVQLAQQVFLPVSGLNVHAWGVPASGPVVLTMTLASATG-APSPVVVPSDHPAAGPTGPAAWGFCYPTPRTVHSFYYGNTNTGTICPGSALNDGVGTAEWLSWSAAFSCPVSVEESSWGSVKNLYR
207	GC_00000020	Singletons	GCA_021604925	1426	1	7	7	0	0.722233	0.986341	0.833874															MRKYFMTAFVLAAMLVFATSGLALEKTNAQLVDGRGTDGWNAGATCSVSYFNTCTGWLWVWSGWADGDVLGAVYDPCC-PTATLESTSTYIWTGAL-PGYGFTGTIEVSADNGSGCAGVQLAQQSFLPASGPNAHVWGVSASGPVVLTMTLASATG-APSPVVVPSDHPAAGPTGPAAWGFCYPTPRTVHSFYYGNTNTGTICPGSSLNDGVGDAEWLSWSAAFSCIVSVEESSWGSVKNLYR
208	GC_00000020	Singletons	GCA_021604925	1425	1	7	7	0	0.722233	0.986341	0.833874															MRRTALLASL-IAYLGGATAGFALEKNSQPIPTNREETDWRQGATCTTSYFNTCTGWLWTWSGWAAGDVLGMVYDPCCVDSPVLTSTSTYVWTGAS-TGYGFTGTIEVSTADGAGCPTAQLAQQAFLPVSGPNVHVWNLAVTGPVVLSMTLASSMA-LPQPVVIASDHPAVGPTGPAAWGFCYPTTRVIHSYYYGNTGTTLLCPGSSLFDGVGTAEWLDWFATFECTSAVEESSWAQIKGLYR
209	GC_00000021	Accessory_genes	GCA_002686915	715	4	7	2	0	0.737333	0.756623	0.746853							K|X	Transcription|Mobilome: prophages, transposons					COG3311	DNA-binding transcriptional regulator AlpA (AlpA)	---------------------MAPEIMDIAQAASYLNIKKGTLYRLAKKGEVPGAKIGGQWRFKRDKLDEMFRLDTAHQQAS---
210	GC_00000021	Accessory_genes	GCA_020431545	1302	4	7	2	0	0.737333	0.756623	0.746853							K|X	Transcription|Mobilome: prophages, transposons					COG3311	DNA-binding transcriptional regulator AlpA (AlpA)	---------------MESRSSGVNGIMDISEAADYLHIKKWTLYRLVKRGKIPGIKVGGQWRFKKEVLDEMFTQNAPSAE-----
211	GC_00000021	Accessory_genes	GCA_020431545	391	4	7	2	0	0.737333	0.756623	0.746853							K|X	Transcription|Mobilome: prophages, transposons					COG3311	DNA-binding transcriptional regulator AlpA (AlpA)	---------------------MSIEIMDIAEAATYLNIKKGTLYRLAKSGQIPGTKIGGQWRFKRERLDELFRTSASADTDSPE-
212	GC_00000021	Accessory_genes	GCA_021604925	611	4	7	2	0	0.737333	0.756623	0.746853							K|X	Transcription|Mobilome: prophages, transposons					COG3311	DNA-binding transcriptional regulator AlpA (AlpA)	MIGKLALEMFGEKHMERSNTSGVNGIMDISEAADYLHIKKWTLYRLVKRGKIPGIKVGGQWRFKKEVLDEMFTQNAPSE------
213	GC_00000021	Accessory_genes	GCA_021604925	977	4	7	2	0	0.737333	0.756623	0.746853							K|X	Transcription|Mobilome: prophages, transposons					COG3311	DNA-binding transcriptional regulator AlpA (AlpA)	---------------------MATEIMDISEAATYLNIKKGTLYRLAKAGQIPGTKIGGQWRFKRERLDDLFRLPVSRRHGR---
214	GC_00000021	Accessory_genes	ML1_Bin_00002	2135	4	7	2	0	0.737333	0.756623	0.746853							K|X	Transcription|Mobilome: prophages, transposons					COG3311	DNA-binding transcriptional regulator AlpA (AlpA)	-------------MERNKQTPGVNGIMDISEAADYLHIKKWTLYRLVKRGKIPGIKVGGQWRFKKEVLDEMFTHRAD--------
215	GC_00000021	Accessory_genes	ML1_Bin_00002	727	4	7	2	0	0.737333	0.756623	0.746853							K|X	Transcription|Mobilome: prophages, transposons					COG3311	DNA-binding transcriptional regulator AlpA (AlpA)	#NAME?
216	GC_00000022	SCG	GCA_002686915	1224	5	7	2	0	0.534775	0.698754	0.605865							P|M|O	Inorganic ion transport and metabolism|Cell wall/membrane/envelope biogenesis|Posttranslational modification, protein turnover, chaperones					COG3119|COG4783	Arylsulfatase A or related enzyme, AlkP superfamily (AslA) (PDB:1E1Z)|Outer membrane protein chaperone/metalloprotease BepA/YfgC, contains M48 and TPR domains (BepA) (PDB:6AIT) (PUBMED:24003122)	----------------MRYPLVLSALLTAGLLA-GCGLRSSSEPGP-------FPTLLVTIDTLPANRVGCYGSPSARTPFLDRMARTGLQAVRAISPAPITLPSHSTVLTGMVPPWHGVRENGIFRLEDSLSTIPELLPEDV-ATGAFVGSVVLAEKYNLSQGFDTYNDDFSG-TDATGEGHLERTAGEVFSAASDWLAGFDPDDRIFLWTHVFDPHYPY--RAPAPWPGTAL-----EAYDAEVAYTDHQLGRFLRSLGDGNPSRLPLVLVTADHGESLGGHGELTHSLFVYDDTQHIPLLVTGTAAGPQRLDPSLRSLLDVPATLLDFFDGSPPDARRT---GESLF----RPALSETAYVETLHTELYRGWSPLYGVRTPDWKYIRAPRPELYDL…
217	GC_00000022	SCG	GCA_002686915	1225	5	7	2	0	0.534775	0.698754	0.605865							P|M|O	Inorganic ion transport and metabolism|Cell wall/membrane/envelope biogenesis|Posttranslational modification, protein turnover, chaperones					COG3119|COG4783	Arylsulfatase A or related enzyme, AlkP superfamily (AslA) (PDB:1E1Z)|Outer membrane protein chaperone/metalloprotease BepA/YfgC, contains M48 and TPR domains (BepA) (PDB:6AIT) (PUBMED:24003122)	#NAME?
218	GC_00000022	SCG	GCA_013002585	299	5	7	2	0	0.534775	0.698754	0.605865							N|W|P	Cell motility|Extracellular structures|Inorganic ion transport and metabolism					COG3063|COG3119	Type IV pilus assembly protein PilF/PilW (PilF) (PDB:2VQ2) (PUBMED:16403447)|Arylsulfatase A or related enzyme, AlkP superfamily (AslA) (PDB:1E1Z)	------MALSERVPGPRALLRAAVLLVGAVSLG-GCR-----SPTP-------EPLILLTLDTLPADWIGAYGAPGARTPALDRLTRGGRQVRDGISPTPLTAPSHATMLTGLEPPGHGVRENGGFRLEEAAATLAERLPATV-PSAAFVSAVPLLPAAGLDRGFGLYDAELGR--APDGSVRLERPASETLPLAATWIRRQ--RGRCFAWIHLFDPHYPW--EPAEPWHRLMHAQGG-GAYEAEIAAMDAEIHRFLRAL---PPSRA--VLLVADHGESRGAHGELTHGFFIYDATQRVPLVWNAPGVAPG-IDPTVRSLLDVAPTLFAFAAPTDPENPFRRGGGVPLD---EFRAAGEPVYLESRHAEFLYGLAPLYGARTEGWKYVHAPRPELYDL…
219	GC_00000022	SCG	GCA_020431545	1827	5	7	2	0	0.534775	0.698754	0.605865							P|M|O	Inorganic ion transport and metabolism|Cell wall/membrane/envelope biogenesis|Posttranslational modification, protein turnover, chaperones					COG3119|COG4783	Arylsulfatase A or related enzyme, AlkP superfamily (AslA) (PDB:1E1Z)|Outer membrane protein chaperone/metalloprotease BepA/YfgC, contains M48 and TPR domains (BepA) (PDB:6AIT) (PUBMED:24003122)	-----------------MWSVRRLGILALLGLI-AC------EGAPPAG----RPVLLVTLDTVSADRVGAWGDVEARTSQLDRWARRGIAVRDAIAPTPMTLPSHATILSGLDPTRHGVRENGFYRFPDELRTLAERFDG---PSAAFVGAYPLVARFGLAEGFDLYDDRCET---SAGARPPERAAGEVLAAASDWLDRAPRNRNLLVWIHLYDAHYPY--RPPAPFDRAAP-----DPYRGEIAALDSRLARFARR----ESVRDATWIVVGDHGESLGAHGEITHSLFVYDVTQRVPGLVCGPDIPPR-LEETPRPLRDVAPTVLTALGLPAADLP-----GVPLQ----SSSSERAAWIESAHAFLLRGASPLFGIRERNWKYVLAPRPELYDL…
220	GC_00000022	SCG	GCA_021604925	1427	5	7	2	0	0.534775	0.698754	0.605865							N|W|P	Cell motility|Extracellular structures|Inorganic ion transport and metabolism					COG3063|COG3119	Type IV pilus assembly protein PilF/PilW (PilF) (PDB:2VQ2) (PUBMED:16403447)|Arylsulfatase A or related enzyme, AlkP superfamily (AslA) (PDB:1E1Z)	-------------------------MLGAATVA-SCG-----TPRNDGSR---HPFLLVTIDTLSADQVGCYGNPVARTPEMDRLARTGLQVRDAISPAPLTLPSHATILTGLDPPAHGVRDNG-----------------------------------------------------------------------------------------------------------------------------------------------------------------------------------------------------------------------------------------------------------------------------------…
221	GC_00000022	SCG	GCA_021604925	381	5	7	2	0	0.534775	0.698754	0.605865							N|W|P	Cell motility|Extracellular structures|Inorganic ion transport and metabolism					COG3063|COG3119	Type IV pilus assembly protein PilF/PilW (PilF) (PDB:2VQ2) (PUBMED:16403447)|Arylsulfatase A or related enzyme, AlkP superfamily (AslA) (PDB:1E1Z)	-----------------MRSAIFGLAVGLICLG-GCA-----RPGPSGR----EVLLLLTIDTLRADRLGCYGDPTARTARLDRWARRGVQFAVAVAPVPLTLPSHTTILSGLVPPEHGARNNGFFRVPEDVPLVSEPFCDAGWETAAFVAAFPLAQRFGLARGFDVYRDATDALPDGTRRSRPEREAHRVNEEVFEWLNQRDPTRPLFLWTHYFDPHAPYLRHPPRRFPVR-------DAYAGEISFVDRQWTHLMRRLE--EQFDVVRVCVTADHGESLGDHREDNHGIFVYESTTRVPLFFAGPDAPSGTLEAGPTSLTRIAPTLTEWTGV------------------------------------------------GSEWSHV----------…
222	GC_00000022	SCG	ML1_Bin_00002	355	5	7	2	0	0.534775	0.698754	0.605865							P|M|O	Inorganic ion transport and metabolism|Cell wall/membrane/envelope biogenesis|Posttranslational modification, protein turnover, chaperones					COG3119|COG4783	Arylsulfatase A or related enzyme, AlkP superfamily (AslA) (PDB:1E1Z)|Outer membrane protein chaperone/metalloprotease BepA/YfgC, contains M48 and TPR domains (BepA) (PDB:6AIT) (PUBMED:24003122)	MRQIGNEGRRLQAGALFVWVLAAPIVVAGLSFAFGCGPRKSRDDPPPGAGLPNRPVLLLSLDTTSANRIGCYGCPSVRSPAIDRLAREGLQVRDAISPTPLTLPSHSTMLTGLLPPEHGVRENGLFHLTKDHPTIAVLLPPET-GRGAFVGAFPLASRFGLNAGFDPYDDAFPA--GDDRGRFPERRASEVFLAASAWLRSTTAERP-FAWIHVYDPHYPY--APPNPWPRLSARQSMADDYETEISYIDHELGRFLREIGASERSRSATIFLTADHGEALGAHKELTHSLFVYDETQRVPMILVGPSTSPS-LETRQRTLCDVAPTILAEYRVASPKGW-R---GTPLT---DAPRESE-AYVETMSTELLKGWSSLYGVRTTRWKYIRAPRSELYDL…
223	GC_00000023	Singletons	GCA_021604925	919	1	7	7	0	0.661271	0.660302	0.660786															#NAME?
224	GC_00000023	Singletons	GCA_021604925	1462	1	7	7	0	0.661271	0.660302	0.660786															#NAME?
225	GC_00000023	Singletons	GCA_021604925	2803	1	7	7	0	0.661271	0.660302	0.660786															-------------------------------------------------------------------------------------------------------------------------------------------------------------------------LEDCVVSDNGSLSDSPLHPAVRVDGIGHSFEAVRTRFEDNRLGGVVASGLDSFVLEDCEFVDHKGSRALSVSDCSDVAIRGSLFLRN---AAGGSGGGLTVTRS-DATVEFCTFAYDSSRGSNGGAIDLRAGTTTTAANNTFYRCHVPVSSIGSAILVNGGTLTAYGNVAVECER-AFAAPVATVT-LDSGCNLFWGNTENYSFWPEEATLTDIVADPEFCNPGLLDFTV…
226	GC_00000023	Singletons	GCA_021604925	1980	1	7	7	0	0.661271	0.660302	0.660786															-------------------------------------------------------------------------------------------------------------------------------------------------------------------------LEDCVVSDNGSLSDSPLHPAVRVDGIGHSFEAVRTRFEDNRLGGVVASGLDSFVLEDCEFVDHKGSRALSVSDCSDVAIRGSLFLRN---AAGGSGGGLTVTRS-DATIEFCTFAYDSSRGSNGGGVVISVGATATVANNTFYRCYVPGPGIGSAILGSGATLTAYGNIAVECDR-AFAAATATVT-LDSGCNLFWGNTENYSFWPEEATLTDIVADPEFCNPGLLDFAV…
227	GC_00000023	Singletons	GCA_021604925	1981	1	7	7	0	0.661271	0.660302	0.660786															------MNVPRRWLLMALALVPMAQAEAASYRVPGDYATIQAAIDVAASGDTVLVGPGTWTS-ETRSVVHCTNLVTSTSVMFLKPGITVIGTAGPETTILDGGSASGRSVNTLIMESVEGDPVRVMGFTITGQGNGLAWGCSGTRLELVGCHVVGNGDLAIVGFDARISLMGCVVSSNGSLQQ-GSSLQAVLLRIGGRFEATGTRFEGNPHGAISAQRLSAVEVNDCEFVDHSGGGAVNVSG-GFVTIRNSLFLRNRKAVPGLSGAAVSISQGIDATIEFCTFAYCSMLTGHGGAIDIAPDATATIGNNTFYRCSASGIG---SAVMVSGTATVFGNLAVECED-AFAAPVGNIDPFGSGCNLFWGNAENYSFWPEEATVTDVVADPEFCAPDLLDFTV…
228	GC_00000023	Singletons	GCA_021604925	2840	1	7	7	0	0.661271	0.660302	0.660786															MVGARARIAGLWLMRVLVAGVSAVTAQADALRVPEDYSSVLAAVDAAVSGDSVLVGPGTWSDLDTRTVLVCGGPFISTSAAFLKPGLTLIGVDGPTSTHLVGSVGGAGVTSFTLIAADVGDPIRVQGFSITSGEVGAAVGCA-SDLVFSDCHFVDCGEEAIAMKQTAISLDDCLVSGN---QGSGFASGAIAASFSSDLTVRNTRFESNPRGAVSANDPARILIEGCEFVDHLVRRPVTVQKCNNVMIRDSLFLRNRTTGTNISGAAIQLGSFSVGTIEFNTFAYDSALASSGAAVHVSS-SWATVRGNTFYRCYTPGVG-AAVYVTGTATVNCQNNIVVECDGYALSSSSGTVL-PQSGCNILWNNTEDYWQWPDEVAATDIPADPLFCDSESLDFTV…
229	GC_00000023	Singletons	GCA_021604925	367	1	7	7	0	0.661271	0.660302	0.660786															------MKRVLAPIALMVVTAAATATHASTFRVPEEYATIQAAIDVAASGDSVLVGPGTWTP-ETRSIVICSNLVTSTSVMFLKPGITVIGTAGPEATILDGGSPSPNSVNTLIMESVEGDPVRVEGFTITGEDEGLVWGCSGTHLELVNCHLVDNGDIAIVSRDGRVFLTDCVVSGNGWIQDSGSPQHAVFLGDGGRFEATGTRFEGNVHGAISASNITALIIDDCQFVDHAERGAIGAGGVALVSVKNSLFLRNRVRGSGIWGGAVGIGQALNATVEFCTFAYDSALAGQVGGLFLGPDVTATVRNNTFYRCFTPFRG---GAIGVSGIATVSGNVAVECEGAAFAAYSGSNIEVGSGCNILW-NETNYHQWPPEAMASDVIGDPQFCAPDLEDFTV…
230	GC_00000024	Accessory_genes	GCA_013002585	602	4	7	2	0	0.73015	0.932526	0.819022							R	General function prediction only					COG4447	Uncharacterized conserved protein related to plant photosystem II stability/assembly factor (PDB:2XBG)	#NAME?
231	GC_00000024	Accessory_genes	GCA_013002585	185	4	7	2	0	0.73015	0.932526	0.819022							R	General function prediction only					COG4447	Uncharacterized conserved protein related to plant photosystem II stability/assembly factor (PDB:2XBG)	---MPRFACFWAVLALVA----------ATAAP----VAARHAPPA-GGPPFRIDEFSGWFHGAGNLLLHISNRGLFGTNNADETFPSAEWPAGTREDYLYAAGLWVGGVLRRGGDPDTLCTSGLF-QFGEWANRNPNEGCGTPLEGICRTFEGAPSGLRRFDDDADGLVDEDPLDGRDNDGDGRTDEDFAGISQEMFRTVYYDTSTFRNDFVVNDADRHTPLGLQVIQESYQWTDPQFDDFVGIEFRVKNISEQIDP--VGWDVESAYIGFMVDGDIGLKARD-LPRHLDDAAKFASIDTMVPNPAGGA---PIPIQLTMGYMYDEIGTAGDAADDVPGFIGAMFLGHTVDTVSADIEEALAPRAVGIHAFRVFTGNGGDPRDDLDRYRFLRGE-FDT…
232	GC_00000024	Accessory_genes	GCA_020431545	2253	4	7	2	0	0.73015	0.932526	0.819022															#NAME?
233	GC_00000024	Accessory_genes	GCA_020431545	1377	4	7	2	0	0.73015	0.932526	0.819022															#NAME?
234	GC_00000024	Accessory_genes	GCA_021604925	1035	4	7	2	0	0.73015	0.932526	0.819022															#NAME?
235	GC_00000024	Accessory_genes	GCA_021604925	1486	4	7	2	0	0.73015	0.932526	0.819022							R	General function prediction only					COG4447	Uncharacterized conserved protein related to plant photosystem II stability/assembly factor (PDB:2XBG)	MSLCPPVPSWIRVLRSGSVAFPSLLAALLTAPPGSALARPQDGDDAWGGPGARVDEFSGWFHNAGNLLLHMSNRGRFGRGGRDLNFPSGEWPAGSNAEYLWGAGIWIGGVIETGGRQDTLCSNGLF-QNFEFRNFEPEEGCGNPREGICRSYEGASQGLRRFDDDGDGRIDEDRLDGVDNDGDGRVDEDFAGISQQMFATTYYDTSTFANGSFSDPAERHQPLGLRIDQESYTWTDPTFDDFVGIEFRVTNISPAIDQEGTGWDIQDAYIGFMVDSDVGLDSAE--DTASDDHAAFAEIDTVTISPTGIV----TPLHLTMGYMYDEPLDN---NDDVPGYLGVLFLGHTVDTLAATPEEAVAPAEVGIHAFKIFSNGAEDPRDDLDRYRFLRGR-DHT…
236	GC_00000024	Accessory_genes	ML1_Bin_00002	1196	4	7	2	0	0.73015	0.932526	0.819022															#NAME?
237	GC_00000025	SCG	GCA_002686915	927	5	6	2	0	0.616549	0.744918	0.674682							S	Function unknown					COG5276	Uncharacterized secreted protein, contains LVIVD repeats, choice-of-anchor domain	#NAME?
238	GC_00000025	SCG	GCA_013002585	359	5	6	2	0	0.616549	0.744918	0.674682							S	Function unknown					COG5276	Uncharacterized secreted protein, contains LVIVD repeats, choice-of-anchor domain	--MSPSRVLRALLLSLLLSAPLAPGPGFAQSSQDIIFHSNLDEHGG-----------YSDVWGYTAPNGDEYAILGAWNGTAVINVSDPIAPYETAFFPGAFSTWRDIKTYGHHAYICNESSGGIVILDLSDPENPVERAPYL--GISTAHNLFIDESTARCYIAGSNLGFGGLRILSL-ASPENPVEVGSWENSYIHDVVVNDNRAYCAAIFSGQLVMLDVANPAAIPL--SIGIVQNYVSAFTHNAWMTDDNQFVMTTDEVAGSSIRMWDVSNPVAPVQTDSYRPNPAG-APHNAHLDGGLAYISHYTAGVRVVDISDPYTLTEVGFYDTYPSGNGSTFDGCWGVFP--------------------------------------------------…
239	GC_00000025	SCG	GCA_013002585	358	5	6	2	0	0.616549	0.744918	0.674682							S	Function unknown					COG5276	Uncharacterized secreted protein, contains LVIVD repeats, choice-of-anchor domain	#NAME?
240	GC_00000025	SCG	GCA_020431545	1004	5	6	2	0	0.616549	0.744918	0.674682							S	Function unknown					COG5276	Uncharacterized secreted protein, contains LVIVD repeats, choice-of-anchor domain	#NAME?
241	GC_00000025	SCG	GCA_021604925	608	5	6	2	0	0.616549	0.744918	0.674682							S	Function unknown					COG5276	Uncharacterized secreted protein, contains LVIVD repeats, choice-of-anchor domain	MRTSTARILATLLLLPTAAGW--PSSADAGPNANVIFHANLDEHGT-----------YNDVWGYTAPNGDEYALLGTTGGMAVINVTNPGAPYETGFFSGPTSTWRDIKTYGHYAYVVNETGGGMRIVDLADPENPSLVGTYTGGGLSTAHNLFIDESTARAYVLGYANTIGGFILLDL-AKPESPAEITRWTATYLHDAMVQDGILYGSAINDPRLRVLDVSNPASIT---QIGTAEGYPSAFTHNAWVTEDNAYVMTTDEIGSGECRMWDLSTLPVLAQTDSYKPTPNT-IPHNAHIEGDLAIISFYTLGLKIVDISDPYNLTEVASYDTWPAHDDGTFDGCWGAFPFFGTQTNLIVVSDVSTGLYVLEYRGELGAIAGTATRTGAPATPIADVHVE…
242	GC_00000025	SCG	ML1_Bin_00002	3091	5	6	2	0	0.616549	0.744918	0.674682							S	Function unknown					COG5276	Uncharacterized secreted protein, contains LVIVD repeats, choice-of-anchor domain	--MNFPR--KLFALAASAAGALALAISVAEANQNVIFHSQLDSYPS-----------YSNIWGYTAPDGREYALLGATTGLSVVNVSDPEAPYETGFFPGVTSTWREVTSYGRYVYVVTEGGGGLVIVDLLDPENPVQLANYL--GFDTAHTVRADEASARLFVNGTDLGNGGIRILSL-ANPAVPVEIGSWEIRYVHDCYVKGTRLYAACIFDGRLDILNLTTVPPPAT--PLATITGYPSAFTHNCWTTTDGTKVMTTDETSASSVRLWDVSALPATPQTDAYRAVPTAPIPHNVHIDGNLAYISHYTLGVKIVDLSNPADLLEVGSYDTYLPADDSAFHGCWGVFPYFGTHPNLFVASDMSGGLFVLEYSPTLGGLAGQVTDAESPGTPVVGASVA…
243	GC_00000026	Accessory_genes	GCA_002686915	926	4	6	2	0	0.64543	0.740662	0.689775							S	Function unknown					COG5276	Uncharacterized secreted protein, contains LVIVD repeats, choice-of-anchor domain	MTNFTSRATGPLCALV--LLCAAILP----AAAANFDSMVLLSRLDDYSAYNDVWGFVGNDGREYMIQGLTTGTAWWDIEDPVHPVFVRMIGGPSSTWRDMFVIGDHCYISTEGGGGIQIVDISDPTNPTLVNTYTDTVGSLHNIFGDPARNLIFGIGGYSNGANGGIQIFDVTDPVNIVEISQWNNRYLHDISLEGNIVHACLIYEGKLRLIDISDSTNPVNLGSAFNDPTGAVHASWPVGDGVHVLIAEETTGGHVKALDVSNPSAITQVGVHNPAPSASIHNIHVEGDLAYAAWYARGVRVLDVSDPSNLTEVGYWDTFPETDAGGVGPGNWGVYPHLPSGVIAANDRTYGMFLLRYDPTAGVMDGTVSSSDGGPAPGATVEFAELNFTDTTDATG…
244	GC_00000026	Accessory_genes	GCA_020431545	1005	4	6	2	0	0.64543	0.740662	0.689775							S	Function unknown					COG3291	Uncharacterized conserved protein, PKD repeat domain (PDB:2KZW)	#NAME?
245	GC_00000026	Accessory_genes	GCA_020431545	249	4	6	2	0	0.64543	0.740662	0.689775							S	Function unknown					COG5276	Uncharacterized secreted protein, contains LVIVD repeats, choice-of-anchor domain	MRSHFPRGSRSFCFGVA-LAASLLAPGAASAQVFDFDNMVLLARRDLYTGYNDVWGFVGNDGHEYVIQGTTTGTAWWDIDDPMNPVQVKFIPGAGSVWRDMFTIGDYCYVGTEGGGGIQIIDISDPTDPTLVNTYTATVNRCHNVFGDPDRHLVFVIGGFTTMTNGGVQILDATDPVNLVEIGRWDNQYIHDLSVENDKMYVCLINTGRFRIIDYTDATNPTNFGTGWLDPTGSVHASWPVGDGQYVMIAEETTGGRVKKLDISNPNAIFAAAEHNPAPQASPHNVHVQGDKTYVSWYARGTRVLD----NDLNELGYWDTYPDTNDGGVGPGNWGVYPHLPSGVIAANDGKYGLFLLRYDPDAAVFDGTISSSAGQFVGAPEVELIGYG---VTQETE…
246	GC_00000026	Accessory_genes	GCA_021604925	1556	4	6	2	0	0.64543	0.740662	0.689775							S	Function unknown					COG5276	Uncharacterized secreted protein, contains LVIVD repeats, choice-of-anchor domain	MLSSNCRAHVRMVVAAG-LLTCVALP--TNAQIFDSDNVVLLSRQDHYTGYNDVWGFVGTDGREYVIQGTTTGTAWWDVDDPTHPVQVQFIAGPNSTWRDMFVIGNYAYVGTEGGGGIQIVDISDPTNPTLVGAYTATVNSCHNIFGDVARELIYVAGGAST---GGLQVLDASNPTNLVEVGAWQLQYFHDVSAEGTRVYGSMINQGKFRILDVSVPSAPVALGATFPDASN--HASWPLGGMSHVALAAERNGGHIKIVDISDVNNPVLADEDDPEPGTSIHNVHVQGTRMYCSWYVRGTRIYDVADPTNIAEIGYFDTLPEA--GSLFAGNWGVYPHLPSGLIVSSDRTHGMFLMRYDPDAARLDGVVSSSAGGPLTGATVNLVTTTLDLVTDATG…
247	GC_00000026	Accessory_genes	GCA_021604925	607	4	6	2	0	0.64543	0.740662	0.689775							S	Function unknown					COG5276	Uncharacterized secreted protein, contains LVIVD repeats, choice-of-anchor domain	MPKSLTWGACARSLAVAVLVLAMAVP--ASSQIFDFSNMVLLGRHDLYAGYNDVWGFVGTDGREYIIQGTTTGTAWWDVEDPKNAFQVKFIAGAASTWRDMFVIGDYAYIGTEGGGGIQIVDISDPTDPTLVNTYTTTVGSSHNVFGDPSRNLVFVVGAAGT---GGLQILDASDPVNLVEIGDWQNKYIHDISIENNLAYVSLISDDRFRILDLADSTNPVNYGTIFFDPSN--HASWPMGDGVHVALAAETGGGHLKVVDVSVPTSITLVGDYNPGPAASIHNVHVEGSQVFCSWYARGTRVYDATVPTALVESGYFDTYPDSDGQGVGPGNWGVYPHLPSGTIAANDGTYGLFLLRYDVNAATLDGTVSSSAGGFINGADVTFGAQAI--VTDGTG…
248	GC_00000026	Accessory_genes	ML1_Bin_00002	3090	4	6	2	0	0.64543	0.740662	0.689775							S	Function unknown					COG5276	Uncharacterized secreted protein, contains LVIVD repeats, choice-of-anchor domain	------------MTLVLALLVAFGGAGSVSAQIYDSDNMVLLAHRDEFSGYSDIWGFVGNDGREYVILHTLTSSAWYDVQDPQNPVLVQVIPGPASSWRDAFDIGDYVYIGTEGGGGIQIVDISNPANPTLVNTYSATVSNSHTVIGDRARKLLYVMGGNAAGANGGLQVMDCTNPTNIVQIGAWTSQYVHDASVDGNVVQANLINIGRFRLLDLTTPANPVGLGNAFNDPTGASHSSWPFDDGIHVMVTEETTSGRVKVLNISNPNAITVVDDYNPAPTTSSHNPHIQGNRAAVSWYTRGTRLLDITDPTTVAEIGYFDTFPQA--GGTFSGNWGTFPHFPSGLIASSDISNGLFLMKYEPNAATLDGIVSSSGGGVLANATVEYVNLGLTQTTPATG…
249	GC_00000027	SCG	GCA_002686915	108	5	6	2	0	0.589518	0.632175	0.610102	M00121	Heme biosynthesis, plants and bacteria, glutamate => heme	M00121	Pathway modules; Metabolism of cofactors and vitamins; Cofactor and vitamin metabolism	ko00001|ko00001|ko01000|ko01007|ko03016|ko03016|ko02048	KEGG Orthology (KO)>>>09100 Metabolism>>>09108 Metabolism of cofactors and vitamins>>>00860 Porphyrin metabolism [PATH:ko00860]|KEGG Orthology (KO)>>>09120 Genetic Information Processing>>>09122 Translation>>>00970 Aminoacyl-tRNA biosynthesis [PATH:ko00970]|Enzymes>>>6. Ligases>>>6.1 Forming carbon-oxygen bonds>>>6.1.1 Ligases forming aminoacyl-tRNA and related compounds>>>6.1.1.17 glutamate---tR…	J	Translation, ribosomal structure and biogenesis	COG0008	Heme biosynthesis	K01885	glutamyl-tRNA synthetase [EC:6.1.1.17]	COG0008	Glutamyl- or glutaminyl-tRNA synthetase (GlnS) (PDB:1EUQ)	MRVRFAPSPTGTLHVGGARTALYNWALARASGGTLILRVEDTDEERSTPESEESVLADLRWLGIGWDEGPDVGGAHAPYRQSERVGLHREAVEELLASGAAYRCWATDADLDAAREKVRAAGGSYRHDRTRHDISPDEEERRLAAGEHPAVRLAVPGGDSVLKDRIRGEVRFPEGMVGDFILLRSSGVPTYNLACALDD--------------------------------------------------------------------------------------------------------------------------------------------------------------------------------------------------------…
250	GC_00000027	SCG	GCA_002686915	109	5	6	2	0	0.589518	0.632175	0.610102							M|R	Cell wall/membrane/envelope biogenesis|General function prediction only	COG1181	Mureine biosynthesis	K01921	D-alanine-D-alanine ligase [EC:6.3.2.4]	COG1181	D-alanine-D-alanine ligase or related ATP-grasp enzyme (DdlA) (PDB:1E4E)	---------------------------------------------------------------------------------------------------------------------------------------------------------------------------------------------------------------------------------------------------------------------------------------------------------------------------------------------------------------------------------------------------------------…
251	GC_00000027	SCG	GCA_013002585	418	5	6	2	0	0.589518	0.632175	0.610102					ko00001|ko00001|ko01000|ko01011	KEGG Orthology (KO)>>>09100 Metabolism>>>09106 Metabolism of other amino acids>>>00470 D-Amino acid metabolism [PATH:ko00470]|KEGG Orthology (KO)>>>09100 Metabolism>>>09107 Glycan biosynthesis and metabolism>>>00550 Peptidoglycan biosynthesis [PATH:ko00550]|Enzymes>>>6. Ligases>>>6.3 Forming carbon-nitrogen bonds>>>6.3.2 Acid-D-amino-acid ligases (peptide synthases)>>>6.3.2.4 D-alanine---D-alanin…	M|R	Cell wall/membrane/envelope biogenesis|General function prediction only	COG1181	Mureine biosynthesis	K01921	D-alanine-D-alanine ligase [EC:6.3.2.4]	COG1181	D-alanine-D-alanine ligase or related ATP-grasp enzyme (DdlA) (PDB:1E4E)	#NAME?
252	GC_00000027	SCG	GCA_020431545	343	5	6	2	0	0.589518	0.632175	0.610102					ko00001|ko00001|ko01000|ko01011	KEGG Orthology (KO)>>>09100 Metabolism>>>09106 Metabolism of other amino acids>>>00470 D-Amino acid metabolism [PATH:ko00470]|KEGG Orthology (KO)>>>09100 Metabolism>>>09107 Glycan biosynthesis and metabolism>>>00550 Peptidoglycan biosynthesis [PATH:ko00550]|Enzymes>>>6. Ligases>>>6.3 Forming carbon-nitrogen bonds>>>6.3.2 Acid-D-amino-acid ligases (peptide synthases)>>>6.3.2.4 D-alanine---D-alanin…	M|R	Cell wall/membrane/envelope biogenesis|General function prediction only	COG1181	Mureine biosynthesis	K01921	D-alanine-D-alanine ligase [EC:6.3.2.4]	COG1181	D-alanine-D-alanine ligase or related ATP-grasp enzyme (DdlA) (PDB:1E4E)	---------------------------------------------------------------------------------------------------------------------------------------------------------------------------------------------------------------------------------------------------------------------------------------------------------------------------------------------------------------------------------------------------------------…
253	GC_00000027	SCG	GCA_021604925	1438	5	6	2	0	0.589518	0.632175	0.610102					ko00001|ko00001|ko01000|ko01011	KEGG Orthology (KO)>>>09100 Metabolism>>>09106 Metabolism of other amino acids>>>00470 D-Amino acid metabolism [PATH:ko00470]|KEGG Orthology (KO)>>>09100 Metabolism>>>09107 Glycan biosynthesis and metabolism>>>00550 Peptidoglycan biosynthesis [PATH:ko00550]|Enzymes>>>6. Ligases>>>6.3 Forming carbon-nitrogen bonds>>>6.3.2 Acid-D-amino-acid ligases (peptide synthases)>>>6.3.2.4 D-alanine---D-alanin…	M|R	Cell wall/membrane/envelope biogenesis|General function prediction only	COG1181	Mureine biosynthesis	K01921	D-alanine-D-alanine ligase [EC:6.3.2.4]	COG1181	D-alanine-D-alanine ligase or related ATP-grasp enzyme (DdlA) (PDB:1E4E)	---------------------------------------------------------------------------------------------------------------------------------------------------------------------------------------------------------------------------------------------------------------------------------------------------------------------------------------------------------------------------------------------------------------…
254	GC_00000027	SCG	ML1_Bin_00002	1626	5	6	2	0	0.589518	0.632175	0.610102	M00121	Heme biosynthesis, plants and bacteria, glutamate => heme	M00121	Pathway modules; Metabolism of cofactors and vitamins; Cofactor and vitamin metabolism	ko00001|ko00001|ko01000|ko01007|ko03016|ko03016|ko02048	KEGG Orthology (KO)>>>09100 Metabolism>>>09108 Metabolism of cofactors and vitamins>>>00860 Porphyrin metabolism [PATH:ko00860]|KEGG Orthology (KO)>>>09120 Genetic Information Processing>>>09122 Translation>>>00970 Aminoacyl-tRNA biosynthesis [PATH:ko00970]|Enzymes>>>6. Ligases>>>6.1 Forming carbon-oxygen bonds>>>6.1.1 Ligases forming aminoacyl-tRNA and related compounds>>>6.1.1.17 glutamate---tR…	J	Translation, ribosomal structure and biogenesis	COG0008	Heme biosynthesis	K01885	glutamyl-tRNA synthetase [EC:6.1.1.17]	COG0008	Glutamyl- or glutaminyl-tRNA synthetase (GlnS) (PDB:1EUQ)	MRVRFAPSPTGSLHVGGARTALYNWILARRSGGAFVLRIEDTDEARSTTESERGLVEDLRWLSLDWDEGPDIGGPYGPYRQSERLSIYKEAADRLVKSGAAYVSWATDEEIDAARGEAERAGKPYRFDRARHEIAPEEEVRRLASGQMPSIRLAVPPGETLIPDLVRGDVRFPDGMFADFVLIRSSGFPTYNFACAIDDSLMKITHVVRGEEHLSNGGKQILIHRALGQEPPVFAHLPLLLDHDRSKLSKRSGGATVAELRSRGFLPEGVVNMLALQGWHPPGEEERLTREDLLRLFDLSRVKKAGGIYDLEKMKALNLHWMREAAKADPEHLAARLAPFLAERGGPALAARAADAVSLFADGAALLADLADTAASVEREPSLAAPPADFDAALGARVV…
255	GC_00000028	Accessory_genes	GCA_013002585	950	4	6	2	0	0.349012	0.643725	0.452623							O	Posttranslational modification, protein turnover, chaperones					COG1404	Serine protease, subtilisin family (AprE) (PDB:1SCJ)	#NAME?
256	GC_00000028	Accessory_genes	GCA_020431545	2122	4	6	2	0	0.349012	0.643725	0.452623							S	Function unknown					COG5563	Uncharacterized conserved protein CPn0794, contains PKD-like HAF repeats	#NAME?
257	GC_00000028	Accessory_genes	GCA_020431545	1803	4	6	2	0	0.349012	0.643725	0.452623							S	Function unknown					COG5276	Uncharacterized secreted protein, contains LVIVD repeats, choice-of-anchor domain	#NAME?
258	GC_00000028	Accessory_genes	GCA_021604925	3312	4	6	2	0	0.349012	0.643725	0.452623							L	Replication, recombination and repair					COG2356	Endonuclease I (EndA) (PDB:1OUO)	---------------------------------------------------------------------------------------------------------------------------------------------------------------------------------------------------------------------------------------------------------------------------------------------------------------------------------------------------------------------------------------------------------------…
259	GC_00000028	Accessory_genes	ML1_Bin_00002	2751	4	6	2	0	0.349012	0.643725	0.452623							M|N	Cell wall/membrane/envelope biogenesis|Cell motility					COG0739|COG1843	Murein DD-endopeptidase MepM and murein hydrolase activator NlpD, contains LysM domain (NlpD) (PDB:2GU1)|Flagellar hook-capping protein FlgD (FlgD) (PDB:6IEF)	#NAME?
260	GC_00000028	Accessory_genes	ML1_Bin_00002	338	4	6	2	0	0.349012	0.643725	0.452623							L	Replication, recombination and repair					COG2356	Endonuclease I (EndA) (PDB:1OUO)	MGVSPAFAANARPGEQRSVATFEGASLLRPGTIRGSRPFEDFALAPTEMPSLGGTPVDQVIVAGDALATSFQALADWETRRGVVTVVRSVDWIEEHYEGLDTPAKIRAFVRAAHDFWGTRWVILGGDTEHVPSRYVEWGEELVLSDLYYECLDREWNEDGDDRLGEPAVQAGSADVVTDLAAAPDGSIWVGTYAGVARYVGGAFTIHDFAHGLPSNDVYAVSVAPDGSVWVGTEAGASTYVDGSWSTTTIDQGLPTNRVLAILARSTDDVWAGTDSGVAHWDGTQWTSWDESDGLASNLVTGLAHDGSAIWIGTLEGATRFDGVTFTTYDTTNSGLRSNWVLGVDVDATGTVWFGHIEDQFGGGYSKLAGGVWSSNALVSIGSPSIHEFSFGPASGEWW…
261	GC_00000029	Accessory_genes	GCA_002686915	389	4	6	2	0	0.514047	0.647245	0.573007					ko00001|ko01000	KEGG Orthology (KO)>>>09190 Not Included in Pathway or Brite>>>09191 Unclassified: metabolism>>>99980 Enzymes with EC numbers|Enzymes>>>1. Oxidoreductases>>>1.20 Acting on phosphorus or arsenic in donors>>>1.20.4 With disulfide as acceptor>>>1.20.4.4 arsenate reductase (thioredoxin)	T	Signal transduction mechanisms			K03741	arsenate reductase (thioredoxin) [EC:1.20.4.4]	COG0394	Protein-tyrosine-phosphatase (Wzb) (PDB:4D74) (PUBMED:26641313)	MTGKRRFVAVFLCTGNSCRSQMAEG-----------------------------------------------------------------------------------------------------------------------------WARA-----------------------------------------LLGDEVSVHSAGTEAHGLNPRAVRV---MEEAGVDISGHASKTVED---------------------LDCDAPDLAVTVCDSAAEACPVPRGAARVVHHSFDD--PASARG--TEEEVLRVFRRVRDEIRDFVRTLPAMLEEKGSVS
262	GC_00000029	Accessory_genes	GCA_002686915	388	4	6	2	0	0.514047	0.647245	0.573007					ko00001|ko00001|ko01000|ko01000	KEGG Orthology (KO)>>>09100 Metabolism>>>09104 Nucleotide metabolism>>>00230 Purine metabolism [PATH:ko00230]|KEGG Orthology (KO)>>>09100 Metabolism>>>09108 Metabolism of cofactors and vitamins>>>00740 Riboflavin metabolism [PATH:ko00740]|Enzymes>>>3. Hydrolases>>>3.6 Acting on acid anhydrides>>>3.6.1 In phosphorus-containing anhydrides>>>3.6.1.13 ADP-ribose diphosphatase|Enzymes>>>3. Hydrolases>…	V	Defense mechanisms			K01515	ADP-ribose pyrophosphatase [EC:3.6.1.13 3.6.1.-]	COG0494	8-oxo-dGTP pyrophosphatase MutT and related house-cleaning NTP pyrophosphohydrolases, NUDIX family (MutT) (PDB:4V14)	---------------MKPPP----------------------------------------------------------------------------------------------------------------------------------WKRTGKPGVMDVGIFRIFSHRARSPRTGEERKITVVDSNDWVNVVAITPDAEVVLVRQFRHGVEAVTLEIPGGLVDAGEDPAAAGVRELLEETGYAGGEPQLLGRVRPNPSFLTNLCHTFLVEDCIEVAEPSPDPGEDIRVARVPLAELPGLVASGEITHSLVVCAFWLLAQKRPDLLTPGPGA--------
263	GC_00000029	Accessory_genes	GCA_020431545	3168	4	6	2	0	0.514047	0.647245	0.573007					ko00001|ko01000	KEGG Orthology (KO)>>>09190 Not Included in Pathway or Brite>>>09191 Unclassified: metabolism>>>99980 Enzymes with EC numbers|Enzymes>>>1. Oxidoreductases>>>1.20 Acting on phosphorus or arsenic in donors>>>1.20.4 With disulfide as acceptor>>>1.20.4.4 arsenate reductase (thioredoxin)	T	Signal transduction mechanisms			K03741	arsenate reductase (thioredoxin) [EC:1.20.4.4]	COG0394	Protein-tyrosine-phosphatase (Wzb) (PDB:4D74) (PUBMED:26641313)	-------------------SQMAEG-----------------------------------------------------------------------------------------------------------------------------WARA-----------------------------------------LLGPATDVASAGTAPQGLNPRAVAV---MTEVGIDLTSHRSKHVDE---------------------VGPEGFDLIVTVCDHAREACPVPPPGVRTLHHSFDD-PPALARAARSEEEALAPYRRVRDEIRAFVEQLPERMAS-----
264	GC_00000029	Accessory_genes	GCA_020431545	1115	4	6	2	0	0.514047	0.647245	0.573007					ko00001|ko00001|ko01000|ko01000	KEGG Orthology (KO)>>>09100 Metabolism>>>09104 Nucleotide metabolism>>>00230 Purine metabolism [PATH:ko00230]|KEGG Orthology (KO)>>>09100 Metabolism>>>09108 Metabolism of cofactors and vitamins>>>00740 Riboflavin metabolism [PATH:ko00740]|Enzymes>>>3. Hydrolases>>>3.6 Acting on acid anhydrides>>>3.6.1 In phosphorus-containing anhydrides>>>3.6.1.13 ADP-ribose diphosphatase|Enzymes>>>3. Hydrolases>…	V	Defense mechanisms			K01515	ADP-ribose pyrophosphatase [EC:3.6.1.13 3.6.1.-]	COG0494	8-oxo-dGTP pyrophosphatase MutT and related house-cleaning NTP pyrophosphohydrolases, NUDIX family (MutT) (PDB:4V14)	------------MSGSSERPENRGGLER--------------------------------------------------------------------------------------------------------------------------WERTGDDGVEDFGIFRVRRFRARSPRTGQDRPFTRVETGDWVNVVATTPDDEVVLVRQFRHGVEEFTLEIPGGIVDAGEPPARAAARELREETGYAGDEPELLGVVDPNPAILDNRCYTYRIRNARPVTTLSLDPGEDIEVVTMPRAQIRAAVADGRIRHALVVVAFWWDEGSR----DVPPGR--------
265	GC_00000029	Accessory_genes	GCA_021604925	300	4	6	2	0	0.514047	0.647245	0.573007					ko00001|ko01000	KEGG Orthology (KO)>>>09190 Not Included in Pathway or Brite>>>09191 Unclassified: metabolism>>>99980 Enzymes with EC numbers|Enzymes>>>1. Oxidoreductases>>>1.20 Acting on phosphorus or arsenic in donors>>>1.20.4 With disulfide as acceptor>>>1.20.4.4 arsenate reductase (thioredoxin)	T	Signal transduction mechanisms			K03741	arsenate reductase (thioredoxin) [EC:1.20.4.4]	COG0394	Protein-tyrosine-phosphatase (Wzb) (PDB:4D74) (PUBMED:26641313)	---MSRRKVLFLCTGNSCRSQMAEGWARHLLADSVRAYSAGVETHGLNSRAVAVMAEAGVDISGQESQHVDSFLDLEPDLVVTVCDHAAEVCPVLPGAQRTIHHQFEDPAKATGDEEQVLEEFRRVRDEIREFVRGLPELLEDGDRSPDAWEHVGEEAVSEHGIFRLKTYDARSPRTGKARPFTVIETPDWVNVVAVTQDDEFVLVRQYRHGRDEVTLEIPGGIIDPGEDPARAAARELEEETGWTGDIPALLGVVDSNPAILSNRCFTYLIRNCERTSDMAQDPGEDIQVVTLGSRDVAEAIASGGITHALVLCAFAWYRQQQP---DGAPEL--------
266	GC_00000029	Accessory_genes	ML1_Bin_00002	3027	4	6	2	0	0.514047	0.647245	0.573007					ko00001|ko00001|ko01000|ko01000	KEGG Orthology (KO)>>>09100 Metabolism>>>09104 Nucleotide metabolism>>>00230 Purine metabolism [PATH:ko00230]|KEGG Orthology (KO)>>>09100 Metabolism>>>09108 Metabolism of cofactors and vitamins>>>00740 Riboflavin metabolism [PATH:ko00740]|Enzymes>>>3. Hydrolases>>>3.6 Acting on acid anhydrides>>>3.6.1 In phosphorus-containing anhydrides>>>3.6.1.13 ADP-ribose diphosphatase|Enzymes>>>3. Hydrolases>…	V	Defense mechanisms			K01515	ADP-ribose pyrophosphatase [EC:3.6.1.13 3.6.1.-]	COG0494	8-oxo-dGTP pyrophosphatase MutT and related house-cleaning NTP pyrophosphohydrolases, NUDIX family (MutT) (PDB:4V14)	--------------MTTPQP----------------------------------------------------------------------------------------------------------------------------------WPRVGPEELVTVDFLRIRRYLARSPRTGVARRISVIDTFEWVNVVALTPEEDVLLVRQFRHGTGELSLEIPGGIIDPGEDPAHAAVRELREETGYTGRPPIHLGVVDPNPAILSNRCRTYLIEGCEKTGALELDPGEDLEVVTMPLAEISDAVQDGRITHALVVCAFWWLEDRRRR----------------
267	GC_00000030	SCG	GCA_002686915	222	5	6	2	0	0.825059	0.744075	0.782477	M00050	Guanine ribonucleotide biosynthesis, IMP => GDP,GTP	M00050	Pathway modules; Nucleotide metabolism; Purine metabolism	ko00001|ko00001|ko01000|ko04147|ko04147	KEGG Orthology (KO)>>>09100 Metabolism>>>09104 Nucleotide metabolism>>>00230 Purine metabolism [PATH:ko00230]|KEGG Orthology (KO)>>>09100 Metabolism>>>09111 Xenobiotics biodegradation and metabolism>>>00983 Drug metabolism - other enzymes [PATH:ko00983]|Enzymes>>>1. Oxidoreductases>>>1.1 Acting on the CH-OH group of donors>>>1.1.1 With NAD+ or NADP+ as acceptor>>>1.1.1.205 IMP dehydrogenase|Exoso…	F|T	Nucleotide transport and metabolism|Signal transduction mechanisms	COG0516|COG0517	Purine biosynthesis	K00088	IMP dehydrogenase [EC:1.1.1.205]	COG0516|COG0517	IMP dehydrogenase/GMP reductase (GuaB) (PDB:1B3O)|CBS domain (CBS) (PDB:1B3O)	MSSSSRFAGEGLTFDDVLLVPGPSSVHPQEVKLSTNLTPEIRLETPLLSAAMDTVTEAKLAKSLAQEGGMGVIHRNLSPERQAEEVDLVKRSESGMILDPVTIRPDRQVREAEGIMSRFRISGVPVTNEDGALVGILTNRDLRFIQRTDVPVADVMTKENLVTVPVGTSLEEARGILHKNRIEKLPVVDEKGILRGLITIKDILKRQRHPNACKDSHGRLRVGAALGTGADLEERVERLTEVEVDAVFIDTAHGHADAVADAVLRAKRTNPDMVVVAGNVATAEGTEALIRAGAQAVKVGVGPGSTCTTRIVAGVGVPQLTAVMEAAEVAGQHGVSIIADGGIKYSGDIVKALAAGAAAVMVGSLFAGTEESPGEIVLYQGRSYKVVRGMGSVAAMSEG…
268	GC_00000030	SCG	GCA_013002585	544	5	6	2	0	0.825059	0.744075	0.782477	M00050	Guanine ribonucleotide biosynthesis, IMP => GDP,GTP	M00050	Pathway modules; Nucleotide metabolism; Purine metabolism	ko00001|ko00001|ko01000|ko04147|ko04147	KEGG Orthology (KO)>>>09100 Metabolism>>>09104 Nucleotide metabolism>>>00230 Purine metabolism [PATH:ko00230]|KEGG Orthology (KO)>>>09100 Metabolism>>>09111 Xenobiotics biodegradation and metabolism>>>00983 Drug metabolism - other enzymes [PATH:ko00983]|Enzymes>>>1. Oxidoreductases>>>1.1 Acting on the CH-OH group of donors>>>1.1.1 With NAD+ or NADP+ as acceptor>>>1.1.1.205 IMP dehydrogenase|Exoso…	F|T	Nucleotide transport and metabolism|Signal transduction mechanisms	COG0516|COG0517	Purine biosynthesis	K00088	IMP dehydrogenase [EC:1.1.1.205]	COG0516|COG0517	IMP dehydrogenase/GMP reductase (GuaB) (PDB:1B3O)|CBS domain (CBS) (PDB:1B3O)	MPPTSPIVGEGLTFDDVLMIPAASSVHPTDVELGTQLTRDIRLNIPVISAAMDTVTESELAKALAQEGGIGVIHRNLSPQQQAEEVDRVKRSESGMILDPVTLRPDRLISDAEEVMSRYKIGGMPITTEDGVLVGILTNRDLRFIERTDIPIADVMTKDNLVTAPSGTSLEDAKRILHKNRIEKLPVVDAHGKLMGLITIKDIMKRQRHPNAAKDEHGRLRVGAAVGTGSELEERVELLTKAQVDAIFIDAAHGHAEAVSDAVLRIKQVSPDVPVIAGNVATASGAEALIKA-----------------------------------------------------------------------------------------------------------…
269	GC_00000030	SCG	GCA_020431545	136	5	6	2	0	0.825059	0.744075	0.782477	M00050	Guanine ribonucleotide biosynthesis, IMP => GDP,GTP	M00050	Pathway modules; Nucleotide metabolism; Purine metabolism	ko00001|ko00001|ko01000|ko04147|ko04147	KEGG Orthology (KO)>>>09100 Metabolism>>>09104 Nucleotide metabolism>>>00230 Purine metabolism [PATH:ko00230]|KEGG Orthology (KO)>>>09100 Metabolism>>>09111 Xenobiotics biodegradation and metabolism>>>00983 Drug metabolism - other enzymes [PATH:ko00983]|Enzymes>>>1. Oxidoreductases>>>1.1 Acting on the CH-OH group of donors>>>1.1.1 With NAD+ or NADP+ as acceptor>>>1.1.1.205 IMP dehydrogenase|Exoso…	F|T	Nucleotide transport and metabolism|Signal transduction mechanisms	COG0516|COG0517	Purine biosynthesis	K00088	IMP dehydrogenase [EC:1.1.1.205]	COG0516|COG0517	IMP dehydrogenase/GMP reductase (GuaB) (PDB:1B3O)|CBS domain (CBS) (PDB:1B3O)	MHPSSRVVGEGLTFDDVLLVPGPSTVHPQDVEIRTRLTPEIELNIPILSAAMDTVTEARLATALARQGGLGVIHRNLSPERQADEVDRVKRSESGMILDPITLGPDRLVREAEEIMHRYKISGVPVTTRDGKLVGILTNRDLRFIERTDRPVGDVMRKENLITAPVGTSLEDAKRILHENRIEKLPVVDEHGTLKGLITIKDIMKRQEHPNACKDDHGRLRVGAAVGTSPDLEERVQRLSAANVDAIFVDTAHGHAEAVSDAVLRVKRVNPNVPVVAGNVATAEGAEALIRAGAQAVKVGVGPGAICTTRVVAGVGVPQLTAIMNAAHVARAHGIPVIADGGIKYSGDVTKALAAGASSVMIGSMFAGTEESPGEIVLYQGRSYKLVRGMGSIGAMKQG…
270	GC_00000030	SCG	GCA_020431545	659	5	6	2	0	0.825059	0.744075	0.782477							F|T	Nucleotide transport and metabolism|Signal transduction mechanisms	COG0516|COG0517	Purine biosynthesis			COG0516|COG0517	IMP dehydrogenase/GMP reductase (GuaB) (PDB:1B3O)|CBS domain (CBS) (PDB:1B3O)	#NAME?
271	GC_00000030	SCG	GCA_021604925	2831	5	6	2	0	0.825059	0.744075	0.782477	M00050	Guanine ribonucleotide biosynthesis, IMP => GDP,GTP	M00050	Pathway modules; Nucleotide metabolism; Purine metabolism	ko00001|ko00001|ko01000|ko04147|ko04147	KEGG Orthology (KO)>>>09100 Metabolism>>>09104 Nucleotide metabolism>>>00230 Purine metabolism [PATH:ko00230]|KEGG Orthology (KO)>>>09100 Metabolism>>>09111 Xenobiotics biodegradation and metabolism>>>00983 Drug metabolism - other enzymes [PATH:ko00983]|Enzymes>>>1. Oxidoreductases>>>1.1 Acting on the CH-OH group of donors>>>1.1.1 With NAD+ or NADP+ as acceptor>>>1.1.1.205 IMP dehydrogenase|Exoso…	F|T	Nucleotide transport and metabolism|Signal transduction mechanisms	COG0516|COG0517	Purine biosynthesis	K00088	IMP dehydrogenase [EC:1.1.1.205]	COG0516|COG0517	IMP dehydrogenase/GMP reductase (GuaB) (PDB:1B3O)|CBS domain (CBS) (PDB:1B3O)	MQSSPKVVGEGLTFDDVLLIPGPSSVHPQDVDLRTRLTADIELNIPLLSAAMDTVTESRLAKALAQEGGLGVVHRNLSPETQANEVDKVKRSESGMILEPITLGPDRPVGDVEEIMQRFRISGVPVTTEDGKLVGILTNRDLRFIEQLDVPVHQVMKSEGLVTAPVGTSLEDAKRILHENRIEKLPVVDEDGYLKGLITIKDIMKRQRHPNACKDQHGRLRVGAALGTGPDLEERVERLTDVHVDALFVDTAHGHAESVADAILRVKRVNADVPVVAGNVATAEGAEALIRAGAQAVKVGVGPGAICTTRIVAGVGVPQLTAVLNAAAAARAAGIPVIADGGIKYSGDLVKALAAGASAVMVGSMLAGTEESPGDIVLYQGRSYKLVRGMGSVGAMKAG…
272	GC_00000030	SCG	ML1_Bin_00002	2961	5	6	2	0	0.825059	0.744075	0.782477	M00050	Guanine ribonucleotide biosynthesis, IMP => GDP,GTP	M00050	Pathway modules; Nucleotide metabolism; Purine metabolism	ko00001|ko00001|ko01000|ko04147|ko04147	KEGG Orthology (KO)>>>09100 Metabolism>>>09104 Nucleotide metabolism>>>00230 Purine metabolism [PATH:ko00230]|KEGG Orthology (KO)>>>09100 Metabolism>>>09111 Xenobiotics biodegradation and metabolism>>>00983 Drug metabolism - other enzymes [PATH:ko00983]|Enzymes>>>1. Oxidoreductases>>>1.1 Acting on the CH-OH group of donors>>>1.1.1 With NAD+ or NADP+ as acceptor>>>1.1.1.205 IMP dehydrogenase|Exoso…	F|T	Nucleotide transport and metabolism|Signal transduction mechanisms	COG0516|COG0517	Purine biosynthesis	K00088	IMP dehydrogenase [EC:1.1.1.205]	COG0516|COG0517	IMP dehydrogenase/GMP reductase (GuaB) (PDB:1B3O)|CBS domain (CBS) (PDB:1B3O)	MPPHSRIVGEGLTFDDVLLVPGPSSIHPRDVDLRTKLTDTIDLNIPILSAAMDTVTEANLAKALAQEGGLGVIHRNLSPELQADEVDKVKRSESGMILDPITLTPDRPIKEAEALMSRYRISGVPVTTKDGKLVGILTNRDLRFLVRTDVSVSEVMTKENLVTVPVGTSLEEAKKILHENRVEKLPVVDERGFLRGLITVKDIMKRKQYPNACKDEHGRLRVGAAVGTGPDLEVRIEKLTAVKVDAIFIDTAHGHAEAVSDAILRVKRVNSSIPVIAGNVATAAGTEALIRAGADAVKVGVGPGATCTTRIVAGVGVPQFTAVLDAVEAARAHGVPVIADGGIKYSGEIVKSLGAGASAVMIGSLFAGTAESPGEIVLFQGRSYKLVRGMGSVSAMKEG…
273	GC_00000031	Accessory_genes	GCA_013002585	797	4	6	2	0	0.696914	0.523246	0.597721	M00909	UDP-N-acetyl-D-glucosamine biosynthesis, prokaryotes, glucose => UDP-GlcNAc	M00909	Pathway modules; Carbohydrate metabolism; Other carbohydrate metabolism	ko00001|ko00001|ko01000|ko01000	KEGG Orthology (KO)>>>09100 Metabolism>>>09101 Carbohydrate metabolism>>>00520 Amino sugar and nucleotide sugar metabolism [PATH:ko00520]|KEGG Orthology (KO)>>>09100 Metabolism>>>09107 Glycan biosynthesis and metabolism>>>00541 O-Antigen nucleotide sugar biosynthesis [PATH:ko00541]|Enzymes>>>2. Transferases>>>2.3 Acyltransferases>>>2.3.1 Transferring groups other than aminoacyl groups>>>2.3.1.157…	M	Cell wall/membrane/envelope biogenesis			K04042	bifunctional UDP-N-acetylglucosamine pyrophosphorylase / glucosamine-1-phosphate N-acetyltransferase [EC:2.7.7.23 2.3.1.157]	COG1207	Bifunctional protein GlmU, N-acetylglucosamine-1-phosphate-uridyltransferase/glucosamine-1-phosphate-acetyltransferase (GlmU) (PDB:3FWW)	--------------------------------------------------------------------------------------------------------------------------------------------------------------------------------------------------------------ALSRGLFAARDAWAGGERDAARLVGAVRAELDRDPLVEEDYIELRELVALEPW-------TRDAGSALLAVAARVGPARLIDNVILEAPGAETGFVTRAGADGGVSMTDRKGMAVLLAAGEGKRMKSDLPKVLHPVAGVPLVARVAQAAKDAGMDRIVVIIGNRAELVRERFADSGWEFVEQTERLGTGDAVK…
274	GC_00000031	Accessory_genes	GCA_020431545	968	4	6	2	0	0.696914	0.523246	0.597721	M00119|M00913	Pantothenate biosynthesis, valine/L-aspartate => pantothenate|Pantothenate biosynthesis, 2-oxoisovalerate/spermine => pantothenate	M00119|M00913	Pathway modules; Metabolism of cofactors and vitamins; Cofactor and vitamin metabolism|Pathway modules; Metabolism of cofactors and vitamins; Cofactor and vitamin metabolism	ko00001|ko00001|ko01000	KEGG Orthology (KO)>>>09100 Metabolism>>>09106 Metabolism of other amino acids>>>00410 beta-Alanine metabolism [PATH:ko00410]|KEGG Orthology (KO)>>>09100 Metabolism>>>09108 Metabolism of cofactors and vitamins>>>00770 Pantothenate and CoA biosynthesis [PATH:ko00770]|Enzymes>>>6. Ligases>>>6.3 Forming carbon-nitrogen bonds>>>6.3.2 Acid-D-amino-acid ligases (peptide synthases)>>>6.3.2.1 pantoate---…	H	Coenzyme transport and metabolism	COG0414	Pantothenate/CoA biosynthesis	K01918	pantoate--beta-alanine ligase [EC:6.3.2.1]	COG0414	Panthothenate synthetase (PanC) (PDB:1DIN) (PUBMED:17968677)	MRVATTIDEARAVVRAARMQGRVVAFVPTMGALHEGHLSLMRLARKKAGSRA---FVVVSIFVNPTQFGPTEDLDAYPRDLAADSAAAESAGAELIFAPTVREMYPEGFATKVRVEHLTEPLCGRTRPGHFDGVALVVTKLLNIVAPDLSVFGRKDAQQAVVIRRLARDLNLPGEIVLGETIREPDGLAKSSRNAYLSPPERAAAVAISRGLFAAERAWNAGERDADRLTGLVLSEIEREPLLAPEYVDLVNQETLEPWSAVGAGSDPATDDALLAAAVRVGKARLIDNVWLHG------------------------------------------------------------------------------------------------KRG------…
275	GC_00000031	Accessory_genes	GCA_020431545	967	4	6	2	0	0.696914	0.523246	0.597721	M00909	UDP-N-acetyl-D-glucosamine biosynthesis, prokaryotes, glucose => UDP-GlcNAc	M00909	Pathway modules; Carbohydrate metabolism; Other carbohydrate metabolism	ko00001|ko00001|ko01000|ko01000	KEGG Orthology (KO)>>>09100 Metabolism>>>09101 Carbohydrate metabolism>>>00520 Amino sugar and nucleotide sugar metabolism [PATH:ko00520]|KEGG Orthology (KO)>>>09100 Metabolism>>>09107 Glycan biosynthesis and metabolism>>>00541 O-Antigen nucleotide sugar biosynthesis [PATH:ko00541]|Enzymes>>>2. Transferases>>>2.3 Acyltransferases>>>2.3.1 Transferring groups other than aminoacyl groups>>>2.3.1.157…	M	Cell wall/membrane/envelope biogenesis			K04042	bifunctional UDP-N-acetylglucosamine pyrophosphorylase / glucosamine-1-phosphate N-acetyltransferase [EC:2.7.7.23 2.3.1.157]	COG1207	Bifunctional protein GlmU, N-acetylglucosamine-1-phosphate-uridyltransferase/glucosamine-1-phosphate-acetyltransferase (GlmU) (PDB:3FWW)	-------------------------------------------------------------------------------------------------------------------------------------------------------------------------------------------------------------------------------------------------------------------------------MSVVAVILAAG--------------------------------------------EGKRMKSDLPKVLHEAAGEPLLAHVGNAARESGADRIIAVIGNGAPRVRERFAESGWDFVEQTERLGTADAVK…
276	GC_00000031	Accessory_genes	GCA_021604925	252	4	6	2	0	0.696914	0.523246	0.597721	M00119|M00913	Pantothenate biosynthesis, valine/L-aspartate => pantothenate|Pantothenate biosynthesis, 2-oxoisovalerate/spermine => pantothenate	M00119|M00913	Pathway modules; Metabolism of cofactors and vitamins; Cofactor and vitamin metabolism|Pathway modules; Metabolism of cofactors and vitamins; Cofactor and vitamin metabolism	ko00001|ko00001|ko01000	KEGG Orthology (KO)>>>09100 Metabolism>>>09106 Metabolism of other amino acids>>>00410 beta-Alanine metabolism [PATH:ko00410]|KEGG Orthology (KO)>>>09100 Metabolism>>>09108 Metabolism of cofactors and vitamins>>>00770 Pantothenate and CoA biosynthesis [PATH:ko00770]|Enzymes>>>6. Ligases>>>6.3 Forming carbon-nitrogen bonds>>>6.3.2 Acid-D-amino-acid ligases (peptide synthases)>>>6.3.2.1 pantoate---…	H	Coenzyme transport and metabolism	COG0414	Pantothenate/CoA biosynthesis	K01918	pantoate--beta-alanine ligase [EC:6.3.2.1]	COG0414	Panthothenate synthetase (PanC) (PDB:1DIN) (PUBMED:17968677)	MRIAKTIEQVREFTDAARAAGQSVVLVPTMGALHRGHLSLIETGRARVAERGGTPFFVMSLFVNPTQFGPGEDFQEYPRDLDSDAALADAAGVDVLFAPSAREMYPAGFRTRVQVTELTDELCGARRPGHFDGVALVVAKLLNVVRPDYSVFGQKDAQQVIVIRQLVADLDLPGEVVVSPTVRDEDGLALSSRNAYLSAEERGAALSVSRGLFAAAAAYQEGERTADTLVDLVRAELQREPLVQVEYVELRERTSLGEW-------D-GHGPALLAVAVRVGKTRLIDNVFLGG---------------------------------------------------------------------------------------------------------…
277	GC_00000031	Accessory_genes	GCA_021604925	253	4	6	2	0	0.696914	0.523246	0.597721	M00909	UDP-N-acetyl-D-glucosamine biosynthesis, prokaryotes, glucose => UDP-GlcNAc	M00909	Pathway modules; Carbohydrate metabolism; Other carbohydrate metabolism	ko00001|ko00001|ko01000|ko01000	KEGG Orthology (KO)>>>09100 Metabolism>>>09101 Carbohydrate metabolism>>>00520 Amino sugar and nucleotide sugar metabolism [PATH:ko00520]|KEGG Orthology (KO)>>>09100 Metabolism>>>09107 Glycan biosynthesis and metabolism>>>00541 O-Antigen nucleotide sugar biosynthesis [PATH:ko00541]|Enzymes>>>2. Transferases>>>2.3 Acyltransferases>>>2.3.1 Transferring groups other than aminoacyl groups>>>2.3.1.157…	M	Cell wall/membrane/envelope biogenesis			K04042	bifunctional UDP-N-acetylglucosamine pyrophosphorylase / glucosamine-1-phosphate N-acetyltransferase [EC:2.7.7.23 2.3.1.157]	COG1207	Bifunctional protein GlmU, N-acetylglucosamine-1-phosphate-uridyltransferase/glucosamine-1-phosphate-acetyltransferase (GlmU) (PDB:3FWW)	--------------------------------------------------------------------------------------------------------------------------------------------------------------------------------------------------------------------------------------------------------------------------MTGERMKAMAIVLAAG--------------------------------------------EGKRMQSDLPKVLHEAAGEPLLGHVGRAARESGVDRIVVVIGKGADLVRERFADAQWEFVVQAERRGTADAVI…
278	GC_00000031	Accessory_genes	ML1_Bin_00002	409	4	6	2	0	0.696914	0.523246	0.597721	M00909	UDP-N-acetyl-D-glucosamine biosynthesis, prokaryotes, glucose => UDP-GlcNAc	M00909	Pathway modules; Carbohydrate metabolism; Other carbohydrate metabolism	ko00001|ko00001|ko01000|ko01000	KEGG Orthology (KO)>>>09100 Metabolism>>>09101 Carbohydrate metabolism>>>00520 Amino sugar and nucleotide sugar metabolism [PATH:ko00520]|KEGG Orthology (KO)>>>09100 Metabolism>>>09107 Glycan biosynthesis and metabolism>>>00541 O-Antigen nucleotide sugar biosynthesis [PATH:ko00541]|Enzymes>>>2. Transferases>>>2.3 Acyltransferases>>>2.3.1 Transferring groups other than aminoacyl groups>>>2.3.1.157…	H	Coenzyme transport and metabolism	COG0414	Pantothenate/CoA biosynthesis	K01918	pantoate--beta-alanine ligase [EC:6.3.2.1]	COG0414	Panthothenate synthetase (PanC) (PDB:1DIN) (PUBMED:17968677)	MIEATTIDGARRAIQDARAAGRRIGFVPTMGALHAGHVSLVEVARARGA------FVVLSIFVNPTQFAPGEDFEAYPRDLEKDRAAARASGVDLLFLPSRAEMYPPGFQSRVSVPDLAAPLCGRSRPGHFDGVALVVTKLLNIVHPDFSVFGSKDAQQAILIRRLAADLHLPGEIVLAPTVREPDGLAMSSRNAYLAPDERRAATALSRGLFAAKGAYENGVRDGDRLVQLVRGETAKEKLLAPEYVEIVDRETLGPW-------KDAARPALLAVAARSGKARLIDNVFLGGASG--------------------GMAIILAAGEGKRMKSDLPKVLHEASGLPLLGHVGRTARACGFDRIVVVIGNGADRVRARFADEGWEFVEQTERLGTGDAVR…
279	GC_00000032	SCG	GCA_002686915	235	5	6	2	0	0.785727	0.741302	0.762868	M00022	Shikimate pathway, phosphoenolpyruvate + erythrose-4P => chorismate	M00022	Pathway modules; Amino acid metabolism; Aromatic amino acid metabolism	ko00001|ko01000	KEGG Orthology (KO)>>>09100 Metabolism>>>09105 Amino acid metabolism>>>00400 Phenylalanine, tyrosine and tryptophan biosynthesis [PATH:ko00400]|Enzymes>>>4. Lyases>>>4.2 Carbon-oxygen lyases>>>4.2.3 Acting on phosphates>>>4.2.3.5 chorismate synthase	E	Amino acid transport and metabolism	COG0082	Aromatic amino acid biosynthesis	K01736	chorismate synthase [EC:4.2.3.5]	COG0082	Chorismate synthase (AroC) (PDB:1Q1L)	MRELSCATAGESHGACLITLVEGLPAGFRIPLERVDSMLAMRQGGYGRGGRQSIETDRAELLSGVLRGKTIGSPVALRINNRDHRIDEAPPVHRPRPGHADLAGAWKWGTTDCRPVLERASARETAARTAAGAIARGLLAEFGVEAVGFVTGIGAARADIPGDLSPEEITKLRDASEVYCPASGAEEPMKAEIDAAREDGDTVGGIIEVRVTGLPRGLGSCARWEDRLDARLAGAVMGIQAVKGVEVGAGFGVAERRGSEVHDEILPDSSSPGG-----ILRPTNRAGGLEGGMTNGEPVIVRAAMKPISTLARRLRSVDLVTMEAVESAFERSDICAVPALSVIAEAVVCFELARAFLAKFGGDTMAETTARFAALTPPA---
280	GC_00000032	SCG	GCA_013002585	683	5	6	2	0	0.785727	0.741302	0.762868	M00022	Shikimate pathway, phosphoenolpyruvate + erythrose-4P => chorismate	M00022	Pathway modules; Amino acid metabolism; Aromatic amino acid metabolism	ko00001|ko01000	KEGG Orthology (KO)>>>09100 Metabolism>>>09105 Amino acid metabolism>>>00400 Phenylalanine, tyrosine and tryptophan biosynthesis [PATH:ko00400]|Enzymes>>>4. Lyases>>>4.2 Carbon-oxygen lyases>>>4.2.3 Acting on phosphates>>>4.2.3.5 chorismate synthase	E	Amino acid transport and metabolism	COG0082	Aromatic amino acid biosynthesis	K01736	chorismate synthase [EC:4.2.3.5]	COG0082	Chorismate synthase (AroC) (PDB:1Q1L)	MAGLTYTTAGESHGACLITQIEGLPSGFDLPVELANEMLRLRQGGYGRGGRMKIETDVVDFLSGVLRGQTIGSPLVIRIANRDHRIDEAPAVHRPRPGHADLAGTYKWGTDDARPVLERASARETAARTAAGAVAKGFLREFGIEAAGFVVHLGGVDADVPADLPMAELLKRRDASDVYCPDPAANDPMKAVIDEAKYAGDTVGGIFEVRVTGLPLGLGTCFRREDRLDTRLAAAVMGIQAVKGVEIGMGFDAARRRGSEVHDEILYDAAGEHDPDRG-IRRPTNNAGGLEGGMTNGETLVVRGAKKPISTLRKRLRSIDLRTKEAEESSYERSDICALPAAGIIGEAVVCFEVAAAFLEKFGGDTMAETRQRWEASLK-----
281	GC_00000032	SCG	GCA_020431545	3074	5	6	2	0	0.785727	0.741302	0.762868	M00022	Shikimate pathway, phosphoenolpyruvate + erythrose-4P => chorismate	M00022	Pathway modules; Amino acid metabolism; Aromatic amino acid metabolism	ko00001|ko01000	KEGG Orthology (KO)>>>09100 Metabolism>>>09105 Amino acid metabolism>>>00400 Phenylalanine, tyrosine and tryptophan biosynthesis [PATH:ko00400]|Enzymes>>>4. Lyases>>>4.2 Carbon-oxygen lyases>>>4.2.3 Acting on phosphates>>>4.2.3.5 chorismate synthase	E	Amino acid transport and metabolism	COG0082	Aromatic amino acid biosynthesis	K01736	chorismate synthase [EC:4.2.3.5]	COG0082	Chorismate synthase (AroC) (PDB:1Q1L)	MPRLTYSTAGESHGACLVTLIEGLPSGLDVPLERANDMLRRRQGGYGRGGRQKIERDEIEILSGTLRGRTIGSPLALRIPNRDHRIDEAPPLHRPRPGHADLAGAVKWDTDDCRPVLERASARETAARTAAGAFAAALLAEFGIEVAGFVTELGDVAGEVDSDLALAELVARRDASDVYCPDPRAEDAMKAAVDAARRDGDTLGGVFEVRATGLPIGLGSCFRREDRLDARLAAAIVGIQAVKGVEIGYAFDVARRRGSAAHDEILPGEGGR-------FRRASNHAGGLEGGMTNGETLIVRAAKKPISTLGRRLRSVDLRTGDAEEAAYERSDICALPAASVIGEAVVAFELATAFLETFGADTLAETRRRFEAAR------
282	GC_00000032	SCG	GCA_021604925	461	5	6	2	0	0.785727	0.741302	0.762868	M00022	Shikimate pathway, phosphoenolpyruvate + erythrose-4P => chorismate	M00022	Pathway modules; Amino acid metabolism; Aromatic amino acid metabolism	ko00001|ko01000	KEGG Orthology (KO)>>>09100 Metabolism>>>09105 Amino acid metabolism>>>00400 Phenylalanine, tyrosine and tryptophan biosynthesis [PATH:ko00400]|Enzymes>>>4. Lyases>>>4.2 Carbon-oxygen lyases>>>4.2.3 Acting on phosphates>>>4.2.3.5 chorismate synthase	E	Amino acid transport and metabolism	COG0082	Aromatic amino acid biosynthesis	K01736	chorismate synthase [EC:4.2.3.5]	COG0082	Chorismate synthase (AroC) (PDB:1Q1L)	-----------------------------------------------------------------------------------------------------------------------------------GAIAKGLLAEFGIEAAGFVTHLGGVDADVAADLPLAELVALRDQSSVYCPDLSVEDAMRAKVDEARRAGDTLGGIFEVRVSGLPIGLGSCFRREDRLDTRLAAAVMGIQAVKGVEIGMGFGVASRRGSQVHDEILYDESDASSRSRG-FRRTTNNAGGLEGGMTNGEVLVVRGAKKPISTLGKRLRSVDLRTKQAEDSSYERSDICALPAASVIGEAVVCFEVARALLESYGADTLEETHRRWSARQG-----
283	GC_00000032	SCG	GCA_021604925	3086	5	6	2	0	0.785727	0.741302	0.762868							E	Amino acid transport and metabolism	COG0082	Aromatic amino acid biosynthesis			COG0082	Chorismate synthase (AroC) (PDB:1Q1L)	MPDLRYSTAGESHGACLITQIDGLPAGFEIPVRLANAMLLRRQGGYGRGGRQKIEKDEIEILTGVLRGRTIGSPLALKIANRDHRIDDAPAVHRPRPGHADLAGAYKWDTD---------------------------------------------------------------------------------------------------------------------------------------------------------------------------------------------------------------------------------------------------------------------------------
284	GC_00000032	SCG	ML1_Bin_00002	3035	5	6	2	0	0.785727	0.741302	0.762868	M00022	Shikimate pathway, phosphoenolpyruvate + erythrose-4P => chorismate	M00022	Pathway modules; Amino acid metabolism; Aromatic amino acid metabolism	ko00001|ko01000	KEGG Orthology (KO)>>>09100 Metabolism>>>09105 Amino acid metabolism>>>00400 Phenylalanine, tyrosine and tryptophan biosynthesis [PATH:ko00400]|Enzymes>>>4. Lyases>>>4.2 Carbon-oxygen lyases>>>4.2.3 Acting on phosphates>>>4.2.3.5 chorismate synthase	E	Amino acid transport and metabolism	COG0082	Aromatic amino acid biosynthesis	K01736	chorismate synthase [EC:4.2.3.5]	COG0082	Chorismate synthase (AroC) (PDB:1Q1L)	MSRLEYSTAGESHGLCLITQIDGMPAGWRLPIDVANEMLRLRQGGYGRGGRQKIETDVIEVLTGVLRGESIGAPIVLRIANRDARIDEAPPLHRPRPGHADLAGAYKWGTNDCRPVLERASARETAARTAAGAFAKAFLAEFGIEACGFVTHLGGVDARVAPDEPIAELQRRRDTSEVYCPDAAVEEAMKRTIDEAKRSGDTVGGVFEVRMTGLPIGIGSCARRQDRLDTRIAGAVMGIQAVKGVEIGLGFEAARRRGSEVHDEIFWEKDGEGKEGGGHVTRGSNNAGGIEGGMTNGETLVVRGAKKPISTLGRRLRSIDLKTKEAAEAAYERSDICALPAASIIAEAVVCFEIAAAFLEKFGGDTMRETRERWEAGKRATKER
285	GC_00000033	SCG	GCA_002686915	541	5	6	2	0	0.656972	0.698025	0.676877					ko00001|ko00001|ko01000	KEGG Orthology (KO)>>>09100 Metabolism>>>09103 Lipid metabolism>>>00561 Glycerolipid metabolism [PATH:ko00561]|KEGG Orthology (KO)>>>09100 Metabolism>>>09103 Lipid metabolism>>>00564 Glycerophospholipid metabolism [PATH:ko00564]|Enzymes>>>2. Transferases>>>2.7 Transferring phosphorus-containing groups>>>2.7.1 Phosphotransferases with an alcohol group as acceptor>>>2.7.1.107 diacylglycerol kinase …	I|R	Lipid transport and metabolism|General function prediction only			K07029	diacylglycerol kinase (ATP) [EC:2.7.1.107]	COG1597	Phosphatidylglycerol kinase, diacylglycerol kinase family (LCB5) (PDB:2BON) (PUBMED:17351295)	#NAME?
286	GC_00000033	SCG	GCA_013002585	345	5	6	2	0	0.656972	0.698025	0.676877					ko00001|ko00001|ko01000	KEGG Orthology (KO)>>>09100 Metabolism>>>09103 Lipid metabolism>>>00561 Glycerolipid metabolism [PATH:ko00561]|KEGG Orthology (KO)>>>09100 Metabolism>>>09103 Lipid metabolism>>>00564 Glycerophospholipid metabolism [PATH:ko00564]|Enzymes>>>2. Transferases>>>2.7 Transferring phosphorus-containing groups>>>2.7.1 Phosphotransferases with an alcohol group as acceptor>>>2.7.1.107 diacylglycerol kinase …	I|R	Lipid transport and metabolism|General function prediction only			K07029	diacylglycerol kinase (ATP) [EC:2.7.1.107]	COG1597	Phosphatidylglycerol kinase, diacylglycerol kinase family (LCB5) (PDB:2BON) (PUBMED:17351295)	--------------------------------------------------------------------------------------------------------------------------------YDDAWFANSLGLGFEAQVTIESAKITRLRGFAIYLWGVMKALRHLRCPELTVRMDDEVRTGRRLLVCVGNGPRVGGGFYLTPHARNDDGVLEVCLVDALGRWDVLRLLPKSLDGSHGGDPAVEYLGARKITIDSPEGFPFHVDGEVVDAARRSLVIELVPQALKVRAPAP--------
287	GC_00000033	SCG	GCA_020431545	2136	5	6	2	0	0.656972	0.698025	0.676877					ko00001|ko00001|ko01000	KEGG Orthology (KO)>>>09100 Metabolism>>>09103 Lipid metabolism>>>00561 Glycerolipid metabolism [PATH:ko00561]|KEGG Orthology (KO)>>>09100 Metabolism>>>09103 Lipid metabolism>>>00564 Glycerophospholipid metabolism [PATH:ko00564]|Enzymes>>>2. Transferases>>>2.7 Transferring phosphorus-containing groups>>>2.7.1 Phosphotransferases with an alcohol group as acceptor>>>2.7.1.107 diacylglycerol kinase …	I|R	Lipid transport and metabolism|General function prediction only			K07029	diacylglycerol kinase (ATP) [EC:2.7.1.107]	COG1597	Phosphatidylglycerol kinase, diacylglycerol kinase family (LCB5) (PDB:2BON) (PUBMED:17351295)	-----MDVTFILNPAAGRGRAGKLAAELPRRFARHGLEAEVRETRESKHAIELARAAAESGSRIVAAVGGDGTAHEVANGLAGTSATIGVVPLGSGNDLAMALGIPPDLDAALDVLVNGRDRPLDLGRFDDGWFANSLGLGFEAQVTIESRKIRHLRGFTIYLAAVVKALTRLECPDLEIRIDDRRIDGERLLVCVGNGPRVGGGFLLTPDADNADGRLDVCVVDAMGRLAVMRTLPKAISGTHVSDRRVSMFR----------------------------------------------------
288	GC_00000033	SCG	GCA_020431545	1381	5	6	2	0	0.656972	0.698025	0.676877															-------------------------------------------------------------DRRVSMFRGERLT-----------------------------------------------------------FTSRRGFPFHA--------------------------------------DGEVYSERRHELNIRIEP----------------GALRARVPATEAK-----------------------------------------------------------------------------
289	GC_00000033	SCG	GCA_021604925	3066	5	6	2	0	0.656972	0.698025	0.676877					ko00001|ko00001|ko01000	KEGG Orthology (KO)>>>09100 Metabolism>>>09103 Lipid metabolism>>>00561 Glycerolipid metabolism [PATH:ko00561]|KEGG Orthology (KO)>>>09100 Metabolism>>>09103 Lipid metabolism>>>00564 Glycerophospholipid metabolism [PATH:ko00564]|Enzymes>>>2. Transferases>>>2.7 Transferring phosphorus-containing groups>>>2.7.1 Phosphotransferases with an alcohol group as acceptor>>>2.7.1.107 diacylglycerol kinase …	I|R	Lipid transport and metabolism|General function prediction only			K07029	diacylglycerol kinase (ATP) [EC:2.7.1.107]	COG1597	Phosphatidylglycerol kinase, diacylglycerol kinase family (LCB5) (PDB:2BON) (PUBMED:17351295)	MLVCMGGDVYILNPKAGRGSSQSIARDLESRLAAHGLTGSIQVTSGSGDATRLAREAAHAGARWIVAVGGDGTAHEVVNGVAGSDSTFALLPAGTGNDLAMALQIPSDLDEAIAALASSRESRIDLGKFDDRWFVNSLGLGFEAQVTIESTRIHWIRGFAVYLVAVVKALSSLRCPDLVMTVDGRRLEKRRLLVCVGNGPRVGGGFLLTPGATNADGILDVCAVNAMGRWGVLRTLPKAISGVHTDHPKVEMYRGTVIEFESKEGFPFHADGEVIDTERHTLRIELCAGALPVRVPNV--------
290	GC_00000033	SCG	ML1_Bin_00002	2914	5	6	2	0	0.656972	0.698025	0.676877					ko00001|ko00001|ko01000	KEGG Orthology (KO)>>>09100 Metabolism>>>09103 Lipid metabolism>>>00561 Glycerolipid metabolism [PATH:ko00561]|KEGG Orthology (KO)>>>09100 Metabolism>>>09103 Lipid metabolism>>>00564 Glycerophospholipid metabolism [PATH:ko00564]|Enzymes>>>2. Transferases>>>2.7 Transferring phosphorus-containing groups>>>2.7.1 Phosphotransferases with an alcohol group as acceptor>>>2.7.1.107 diacylglycerol kinase …	I|R	Lipid transport and metabolism|General function prediction only			K07029	diacylglycerol kinase (ATP) [EC:2.7.1.107]	COG1597	Phosphatidylglycerol kinase, diacylglycerol kinase family (LCB5) (PDB:2BON) (PUBMED:17351295)	-----MQAVYIVNPTSGRGRGRAVAASLSGLLARRGLVGRVLETSGPGDATRLAREASRV-ARLVVAVGGDGTAHEVVNGLAGTGTTFGLVPVGSGNDLAMALGVPASVEGALDVLARDRRTRIDLGRFDDRWFANSLGLGFEAQVTIESRRIRRLRGFAIYLWAVAKAMRHLRCPDLVVRTDSATFEGRRLLVSVGNGPRVGGGFLLTPDAKPNDGLLDVCLVDAMSRLQVLQTLPHALDGSHVANAAVTMFRTRTLSIESKEGFPFHADGEVVDAERRSLSIEIRPSALEVIH-----------
291	GC_00000034	SCG	GCA_002686915	963	5	6	2	0	0.719961	0.731899	0.725881					ko00001|ko00001|ko00001|ko01000	KEGG Orthology (KO)>>>09100 Metabolism>>>09101 Carbohydrate metabolism>>>00051 Fructose and mannose metabolism [PATH:ko00051]|KEGG Orthology (KO)>>>09100 Metabolism>>>09101 Carbohydrate metabolism>>>00520 Amino sugar and nucleotide sugar metabolism [PATH:ko00520]|KEGG Orthology (KO)>>>09100 Metabolism>>>09107 Glycan biosynthesis and metabolism>>>00541 O-Antigen nucleotide sugar biosynthesis [PATH…	M	Cell wall/membrane/envelope biogenesis			K00971	mannose-1-phosphate guanylyltransferase [EC:2.7.7.13]	COG0836	Mannose-1-phosphate guanylyltransferase (CpsB) (PDB:2QH5)	MSTIHAVIMAGGRGTRFWPESRTQLPKQFLAVAGGDSLLTRTGKRLFPLTGEDRVWVVTSAAHVDLVAGHLPQVARTRIVGEPVGRNTAPCAGVAAALAAREDPEAVLLVAPADHWIGDEDRFRAAVQDAAAAAQETRGLVTFGILPTSPETGFGYIERGEAATS---GVSRVARFTEKPDRATAEGFLAGGRHYWNSGIFCWRADVFMEELARYRPELAAACERIAAAEDTAKAMETDFPSMESVSVDYAVLEPSERVFVLPADFAWSDVGSWDSLPDILPRDESGNSVSGDALVVDSTNCLVRS-PGRFTAVVGMTGTIVVDTGDALLVCPRDRCQDVRRVVDALEQKGRRELL
292	GC_00000034	SCG	GCA_013002585	266	5	6	2	0	0.719961	0.731899	0.725881					ko00001|ko00001|ko00001|ko01000	KEGG Orthology (KO)>>>09100 Metabolism>>>09101 Carbohydrate metabolism>>>00051 Fructose and mannose metabolism [PATH:ko00051]|KEGG Orthology (KO)>>>09100 Metabolism>>>09101 Carbohydrate metabolism>>>00520 Amino sugar and nucleotide sugar metabolism [PATH:ko00520]|KEGG Orthology (KO)>>>09100 Metabolism>>>09107 Glycan biosynthesis and metabolism>>>00541 O-Antigen nucleotide sugar biosynthesis [PATH…	M	Cell wall/membrane/envelope biogenesis			K00971	mannose-1-phosphate guanylyltransferase [EC:2.7.7.13]	COG0836	Mannose-1-phosphate guanylyltransferase (CpsB) (PDB:2QH5)	#NAME?
293	GC_00000034	SCG	GCA_020431545	24	5	6	2	0	0.719961	0.731899	0.725881					ko00001|ko00001|ko00001|ko01000	KEGG Orthology (KO)>>>09100 Metabolism>>>09101 Carbohydrate metabolism>>>00051 Fructose and mannose metabolism [PATH:ko00051]|KEGG Orthology (KO)>>>09100 Metabolism>>>09101 Carbohydrate metabolism>>>00520 Amino sugar and nucleotide sugar metabolism [PATH:ko00520]|KEGG Orthology (KO)>>>09100 Metabolism>>>09107 Glycan biosynthesis and metabolism>>>00541 O-Antigen nucleotide sugar biosynthesis [PATH…	M	Cell wall/membrane/envelope biogenesis			K00971	mannose-1-phosphate guanylyltransferase [EC:2.7.7.13]	COG0836	Mannose-1-phosphate guanylyltransferase (CpsB) (PDB:2QH5)	#NAME?
294	GC_00000034	SCG	GCA_021604925	3078	5	6	2	0	0.719961	0.731899	0.725881					ko00001|ko00001|ko00001|ko01000	KEGG Orthology (KO)>>>09100 Metabolism>>>09101 Carbohydrate metabolism>>>00051 Fructose and mannose metabolism [PATH:ko00051]|KEGG Orthology (KO)>>>09100 Metabolism>>>09101 Carbohydrate metabolism>>>00520 Amino sugar and nucleotide sugar metabolism [PATH:ko00520]|KEGG Orthology (KO)>>>09100 Metabolism>>>09107 Glycan biosynthesis and metabolism>>>00541 O-Antigen nucleotide sugar biosynthesis [PATH…	M	Cell wall/membrane/envelope biogenesis			K00971	mannose-1-phosphate guanylyltransferase [EC:2.7.7.13]	COG0836	Mannose-1-phosphate guanylyltransferase (CpsB) (PDB:2QH5)	MSRIHPIIMAGGRGTRFWPASRHECPKQFLTVAGEESLLTRTGRRMFPLSGAHEAWVITNVQHVGMAADHLPEIPRDQIVGEPVGRNTAPCIALAAALVAREDPEGVLVVTPADHWISDEEAFRKVLLRGVEVAQKQRGLVTFGIVPTGPETGYGYIEAGEVMDAAPEGVRRVARFTEKPDRATA---------------------------------------------------------------------------------------------------------------------------------------------------------------------------
295	GC_00000034	SCG	GCA_021604925	2319	5	6	2	0	0.719961	0.731899	0.725881							M	Cell wall/membrane/envelope biogenesis			K00971	mannose-1-phosphate guanylyltransferase [EC:2.7.7.13]	COG0836	Mannose-1-phosphate guanylyltransferase (CpsB) (PDB:2QH5)	#NAME?
296	GC_00000034	SCG	ML1_Bin_00002	2651	5	6	2	0	0.719961	0.731899	0.725881					ko00001|ko00001|ko00001|ko01000	KEGG Orthology (KO)>>>09100 Metabolism>>>09101 Carbohydrate metabolism>>>00051 Fructose and mannose metabolism [PATH:ko00051]|KEGG Orthology (KO)>>>09100 Metabolism>>>09101 Carbohydrate metabolism>>>00520 Amino sugar and nucleotide sugar metabolism [PATH:ko00520]|KEGG Orthology (KO)>>>09100 Metabolism>>>09107 Glycan biosynthesis and metabolism>>>00541 O-Antigen nucleotide sugar biosynthesis [PATH…	M	Cell wall/membrane/envelope biogenesis			K00971	mannose-1-phosphate guanylyltransferase [EC:2.7.7.13]	COG0836	Mannose-1-phosphate guanylyltransferase (CpsB) (PDB:2QH5)	#NAME?
297	GC_00000035	SCG	GCA_002686915	296	5	6	2	0	0.726707	0.644017	0.682868							J	Translation, ribosomal structure and biogenesis	COG1206	tRNA modification	K04094	methylenetetrahydrofolate--tRNA-(uracil-5-)-methyltransferase [EC:2.1.1.74]	COG1206	Folate-dependent tRNA-U54 methylase TrmFO/GidA (TrmFO) (PUBMED:16027442)	#NAME?
298	GC_00000035	SCG	GCA_013002585	412	5	6	2	0	0.726707	0.644017	0.682868							J	Translation, ribosomal structure and biogenesis	COG1206	tRNA modification			COG1206	Folate-dependent tRNA-U54 methylase TrmFO/GidA (TrmFO) (PUBMED:16027442)	-----------------------------------------------------------------------------------------------------------------------------------------------------------------------------------------------------------------------------------------------------------------------MQLRAENRDATAYNLVGFQNRMRHGEQRRVLRLIPGLQNAEFYRLGRIHRNTYLEAPKVLDRCLRVKTAPRVSLAGQLTGLEGYVECVATGMLAGIFTAESLRGRELPPFPDETAFGAMLRFCTAYEGKDYRPSNV…
299	GC_00000035	SCG	GCA_013002585	413	5	6	2	0	0.726707	0.644017	0.682868							J	Translation, ribosomal structure and biogenesis	COG1206	tRNA modification			COG1206	Folate-dependent tRNA-U54 methylase TrmFO/GidA (TrmFO) (PUBMED:16027442)	---------------------------------------------------------------------------------------------------VFQRLVTERVEADPNINLLREELRTVPDEGPVIVASGPLTSESLVGSLTSLLAMDTLYFYDATAPIIAAESIDRDIVFRANRRDGEAEGDYLNCPFTEDEYNRFVDAILAADRYPLHEFETGKFFESCMPIDELADRGRKTLAFGPMRPVGLIDPRTGRRP-------------------------------------------------------------------------------------------------------------------------------------------…
300	GC_00000035	SCG	GCA_020431545	2267	5	6	2	0	0.726707	0.644017	0.682868					ko01000|ko03016|ko03036	Enzymes>>>2. Transferases>>>2.1 Transferring one-carbon groups>>>2.1.1 Methyltransferases>>>2.1.1.74 methylenetetrahydrofolate---tRNA-(uracil54-C5)-methyltransferase [NAD(P)H-oxidizing]|Transfer RNA biogenesis>>>Prokaryotic type>>>tRNA modification factors>>>Methyltransferases|Chromosome and associated proteins>>>Prokaryotic type>>>Chromosome partitioning proteins>>>Other chromosome partitioning …	J	Translation, ribosomal structure and biogenesis	COG1206	tRNA modification	K04094	methylenetetrahydrofolate--tRNA-(uracil-5-)-methyltransferase [EC:2.1.1.74]	COG1206	Folate-dependent tRNA-U54 methylase TrmFO/GidA (TrmFO) (PUBMED:16027442)	-MTRITVVGGGLAGSEAALQLAARGFEVTLREMRPVVPTEAHRSDRLAEVVCSNSFKSMSPTHASGLLKEEMKRLGCLLIPIGEECRVEAGTALAIDRDRFAEAVTARVAATPGIRVERGEVTSLP-DGPAILATGPLTSEPFARALTEFLGLDRMYFYDSTAPIVSAESIDHERVFAANRR-DAGDGHYLNCPFTREEYEAFVQALLDAEQYPLHEFEKATFFESCMPVDDLARRGPRTLAFGPMRPIGLIDPRTGRRPYAVVQLRPENREATAYNLVGFQNRLRHGDQTRVLRMIPGLEHAEFYRLGRVHRNTYLDSPRILDAFLAVRKEPRLALAGQITGLEGYVEAIATGMLAARFLAERLRGETSTVPPPDTALGALLRFVSAYEGKEYRPTNV…
301	GC_00000035	SCG	GCA_021604925	2814	5	6	2	0	0.726707	0.644017	0.682868					ko01000|ko03016|ko03036	Enzymes>>>2. Transferases>>>2.1 Transferring one-carbon groups>>>2.1.1 Methyltransferases>>>2.1.1.74 methylenetetrahydrofolate---tRNA-(uracil54-C5)-methyltransferase [NAD(P)H-oxidizing]|Transfer RNA biogenesis>>>Prokaryotic type>>>tRNA modification factors>>>Methyltransferases|Chromosome and associated proteins>>>Prokaryotic type>>>Chromosome partitioning proteins>>>Other chromosome partitioning …	J	Translation, ribosomal structure and biogenesis	COG1206	tRNA modification	K04094	methylenetetrahydrofolate--tRNA-(uracil-5-)-methyltransferase [EC:2.1.1.74]	COG1206	Folate-dependent tRNA-U54 methylase TrmFO/GidA (TrmFO) (PUBMED:16027442)	MATRVTVIGAGLSGSEAALQLAVRGVPVDLYEMRPTVPTEAHQTDRLAEIVCSNSFKSMSGTHASGLLKEEMKALGSFLIPIAEECRVEAGTALAVDRDQFAEAVTRRVTAQANITVHREELRDLPKEGPVIVATGPLTSAALTESLTRFLDLGELYFYDSTAPIVSAESIDRDIAFEANRR-DAGVGHYLNCPFTEEQYLAFHEALLAAEKYPLHDFEKATFFEACLPIDELAARGPKTLCFGPMRPIGLIDPATGRRPHAVVQLRAENRAGTAFNLVGCQNRMRHGDQKRVLRMIPGLERAEFYRLGRIHRNTYLNAPKVLDPFLAVEREPRVSLAGQITGLEGYVEAVATGMLAGQFTAARLRNERLDRFPRESALGSLMEFVSGYEGKEYRPTNV…
302	GC_00000035	SCG	ML1_Bin_00002	1001	5	6	2	0	0.726707	0.644017	0.682868					ko01000|ko03016|ko03036	Enzymes>>>2. Transferases>>>2.1 Transferring one-carbon groups>>>2.1.1 Methyltransferases>>>2.1.1.74 methylenetetrahydrofolate---tRNA-(uracil54-C5)-methyltransferase [NAD(P)H-oxidizing]|Transfer RNA biogenesis>>>Prokaryotic type>>>tRNA modification factors>>>Methyltransferases|Chromosome and associated proteins>>>Prokaryotic type>>>Chromosome partitioning proteins>>>Other chromosome partitioning …	J	Translation, ribosomal structure and biogenesis	COG1206	tRNA modification	K04094	methylenetetrahydrofolate--tRNA-(uracil-5-)-methyltransferase [EC:2.1.1.74]	COG1206	Folate-dependent tRNA-U54 methylase TrmFO/GidA (TrmFO) (PUBMED:16027442)	MSTLVTILGGGLAGCEAALQLASRGIPVELFEMRPVVPTAAHQTDRLAEIVCSNSFKSTSLTHASGVLKEEMKRSGSFLIPIAEACRVEAGTALALDREAFAARVTERVAAEPQITLHRREMEEIPAEGFVLVATGPLTSESLAASLVRVVGARRLHFYDATAPIVAAETVDRTIAFEANRH-GEGTGHYLNCPFSREEYEAFVTAVVAAEQYPLHDFETASYFEACMPIDDLARRGPRTLAFGPMRPIGLVDPRTGRRPYAVVQLRPENRDATSYNLVGFQNRMRHGDQTRVLRLVPGLERAEFYRLGRVHRNTFLDAPRVLDATLRIRAVPRVHLAGQITGLEGYVEAVATGMLAGQFLAERMRGREPESPPRETALGSLLRFMSEYESQDYRPTNV…
303	GC_00000036	SCG	GCA_002686915	1112	5	6	2	0	0.564453	0.640333	0.600003					ko00001|ko01000|ko03400	KEGG Orthology (KO)>>>09120 Genetic Information Processing>>>09124 Replication and repair>>>03440 Homologous recombination [PATH:ko03440]|Enzymes>>>3. Hydrolases>>>3.1 Acting on ester bonds>>>3.1.11 Exodeoxyribonucleases producing 5'-phosphomonoesters>>>3.1.11.5 exodeoxyribonuclease V|DNA repair and recombination proteins>>>Prokaryotic type>>>DSBR (double strand breaks repair)>>>HR (homologous re…	L	Replication, recombination and repair			K03581	exodeoxyribonuclease V alpha subunit [EC:3.1.11.5]	COG0507	ATPase/5-3 helicase helicase subunit RecD of the DNA repair enzyme RecBCD (exonuclease V) (RecD) (PDB:1W36) (PUBMED:29901759;30601118)	MPRNKPEADLFASRRQGAVEVEGTVARITYRSEETGYTVARIAPEDDERTVAVVGKMPPLTVGERVRMGGQWTEHAKFGAQIQVERVEFRRPEDCAAIARYLGAGLAEGIGPRLAERIVERFGTDTLDVIDHHPGKLTEVSGISVAKARALADGVRRHARLRNLTMLLERNGLGARYAARIHDRYGDSALTVVREEPYRLARDIWGIGFVRADALARSLGVKPESPARVAAGIEHVLGRSAEVGEVYLPADELVRKTAGLLEVDIVPVEEGVETAVKSGRVVREEDRLYTVGLHLAETRAARILTALQESALEEDCLTLDEAALRSLQ---SIHALELSADQIEALRLAHERNVLVITGGPGTGKTTLTRFLLDLFEGHGLRLLLAAPTGRAARRLSET…
304	GC_00000036	SCG	GCA_013002585	1104	5	6	2	0	0.564453	0.640333	0.600003							L	Replication, recombination and repair					COG0507	ATPase/5-3 helicase helicase subunit RecD of the DNA repair enzyme RecBCD (exonuclease V) (RecD) (PDB:1W36) (PUBMED:29901759;30601118)	--------------------------------------------------------------------------------------------------------------------------------------------------------------------------------------------------------------------------------------------------------------------------------------------------------------------------MPNPADQTDLFAAP---AADGEEL------------------VIG-------TVARITFH-SEDTGYTVLRVSPEG---------…
305	GC_00000036	SCG	GCA_020431545	1919	5	6	2	0	0.564453	0.640333	0.600003					ko00001|ko01000|ko03400	KEGG Orthology (KO)>>>09120 Genetic Information Processing>>>09124 Replication and repair>>>03440 Homologous recombination [PATH:ko03440]|Enzymes>>>3. Hydrolases>>>3.1 Acting on ester bonds>>>3.1.11 Exodeoxyribonucleases producing 5'-phosphomonoesters>>>3.1.11.5 exodeoxyribonuclease V|DNA repair and recombination proteins>>>Prokaryotic type>>>DSBR (double strand breaks repair)>>>HR (homologous re…	L	Replication, recombination and repair			K03581	exodeoxyribonuclease V alpha subunit [EC:3.1.11.5]	COG0507	ATPase/5-3 helicase helicase subunit RecD of the DNA repair enzyme RecBCD (exonuclease V) (RecD) (PDB:1W36) (PUBMED:29901759;30601118)	-------------------------------------------------------------------------------------------------------------------------------------------------------------------------------------------------------------------------------EDPDRIDAGLTHALRRSADLGDVYVPAEELVRAAEDLLQVDTVVVERGLESAVDSGRVRREADRVYGISLHRSECDSAELLADMLGET--SDPLPFDEGRLRRLQ---RDRGVTLSPGQIEALRLAHDRHVLVLTGGPGTGKTTLTRFLLDLFEELGLRLGLAAPTGRAARRLAEA…
306	GC_00000036	SCG	GCA_020431545	1466	5	6	2	0	0.564453	0.640333	0.600003							L	Replication, recombination and repair					COG0507	ATPase/5-3 helicase helicase subunit RecD of the DNA repair enzyme RecBCD (exonuclease V) (RecD) (PDB:1W36) (PUBMED:29901759;30601118)	--------------------------------------------------------------------------------------------------------------------------------------------------------------------------------------------------------------------------------------------------------------------------------------------------------------------------MAGSRSQPDLFSARTLVRDGGGDVE-----------------LVG-------TVARITFR-SEDTGYTVARVAPEG---------…
307	GC_00000036	SCG	GCA_021604925	3033	5	6	2	0	0.564453	0.640333	0.600003							L	Replication, recombination and repair					COG0507	ATPase/5-3 helicase helicase subunit RecD of the DNA repair enzyme RecBCD (exonuclease V) (RecD) (PDB:1W36) (PUBMED:29901759;30601118)	---------------------------------------------------------------------------------------------------------------------------------------------------------------------------------------------------------------------------------------------------------------------------------------------------------------------------MSDSDQIGLFPSS---GGQGGEQ------------------LTG-------TVSRITFR-SDETGYTVMRVAPEG---------…
308	GC_00000036	SCG	ML1_Bin_00002	840	5	6	2	0	0.564453	0.640333	0.600003					ko00001|ko01000|ko03400	KEGG Orthology (KO)>>>09120 Genetic Information Processing>>>09124 Replication and repair>>>03440 Homologous recombination [PATH:ko03440]|Enzymes>>>3. Hydrolases>>>3.1 Acting on ester bonds>>>3.1.11 Exodeoxyribonucleases producing 5'-phosphomonoesters>>>3.1.11.5 exodeoxyribonuclease V|DNA repair and recombination proteins>>>Prokaryotic type>>>DSBR (double strand breaks repair)>>>HR (homologous re…	L	Replication, recombination and repair			K03581	exodeoxyribonuclease V alpha subunit [EC:3.1.11.5]	COG0507	ATPase/5-3 helicase helicase subunit RecD of the DNA repair enzyme RecBCD (exonuclease V) (RecD) (PDB:1W36) (PUBMED:29901759;30601118)	MANAGESGDLFSEESEGDNVLTGTIARVTYRSEASGYTVARATRDGEERTFTIVGHFPPLSTGERVRVSGSWVEHPRFGRQLQVASLERLLPRTKDAITRYLGSGLVEGIGPKLAERIVETFGEATLDVIDARPLELARIRGITREKATAISQAVKRNAHLRDLTLLLEATGLGARYATRIFDAYGESSLSIVREDPYRLSRDIWGIGFARADALARSMGLDPEDPRRLEAGVVAVLRRVAELGDVFVPSEELEKNAGDLLGVDASVAGQGIRRAVASGAILEEEDRLYPRVLFAAENSAAERIREILDDGARTPGLPFDERGLESLQ---RSAGIRLSDDQVEALGRAHANRLLVLTGGPGTGKTTLTRFLLDLLEPHRLRIALAAPTGRAARRLAEA…
309	GC_00000037	Accessory_genes	GCA_002686915	482	3	6	3	0	0.584981	0.610324	0.597384					ko02000	Transporters>>>Other transporters>>>Others	P	Inorganic ion transport and metabolism			K04759	ferrous iron transport protein B	COG0370	Fe2+ transporter FeoB (FeoB) (PDB:3TAH) (PUBMED:32095817)	-----------------------------------------------------------------------MSRP-------------LESPPTH------------------------PVLARADELQRGL-----------------------------------------------------------------------------------------------------------------------------------------------------------------------GDRFRDRMVHSLFDEAERIARRATDAPDGA-RLDLDRRIDRLVTSPTLGLPLMVVVLATVFWLTIVGANYPSSMLANLLFGLGDA-GTALFQSLGAPWWL…
310	GC_00000037	Accessory_genes	GCA_002686915	481	3	6	3	0	0.584981	0.610324	0.597384					ko02000	Transporters>>>Other transporters>>>Others	P	Inorganic ion transport and metabolism			K04759	ferrous iron transport protein B	COG0370	Fe2+ transporter FeoB (FeoB) (PDB:3TAH) (PUBMED:32095817)	----------------------------MGVSLTHFDRVVALAGNPNTGKSSVFNHLTGLRQRTGNWPGKTVARAEGGFAWEGVRYKLVDLPGTYSLLSASQDEEIARDFILFGQPDCTVVVVDSTALERNL-----------------------------------------------------------------------------------------------------------------------------------------------------------------------------NLVLQVLEITPR-AVVCVNLMDEARRKGI--TVDARQLSRDLGVP-------------------------------------------------…
311	GC_00000037	Accessory_genes	GCA_013002585	1011	3	6	3	0	0.584981	0.610324	0.597384					ko02000	Transporters>>>Other transporters>>>Others	P	Inorganic ion transport and metabolism			K04759	ferrous iron transport protein B	COG0370	Fe2+ transporter FeoB (FeoB) (PDB:3TAH) (PUBMED:32095817)	MTTKAAPVVSGDAGCATCPAYNAEGLVRLGVNMANWDHVVALAGNPNTGKSTVFNNLTGLRQRTGNWPGKTVTRAEGGFSFGGARYKLVDLPGTYSLLSASTDEEIARDFILFGQPDVTVIVVDATCLERNLNLALQVLEITERVVICLNLMDEAERHGLQVDPRRLSRDLGVPVVATSARSGEGMDELIKTIAEVAAGQNASKPHRLKSLPPAADRAVTRVAEQLLSVFPELPNARWVAMRLLDGDPRMAEAIRTRELGELGPPEGTRLADRLLAVRDDQDLTPETILEQTNNLRWEIGGGFHDDLMEAIYSDAHRITDRAITVSGEKPRFDMDRSIDRIVTSRTLGFPMMIALFALVIWITIVGANVPSSMLATLLLDNGHPFLKGVAASIGMPGWL…
312	GC_00000037	Accessory_genes	GCA_020431545	2317	3	6	3	0	0.584981	0.610324	0.597384							P	Inorganic ion transport and metabolism					COG0370	Fe2+ transporter FeoB (FeoB) (PDB:3TAH) (PUBMED:32095817)	-----------------------------------------------------------------------MSRP---------------------------------------------------------------------------------------------------------------------------------------------------------------------------------------------------------------------------------------------------------------------SED--------GAP-------------------------------------------------…
313	GC_00000037	Accessory_genes	GCA_020431545	1570	3	6	3	0	0.584981	0.610324	0.597384					ko02000	Transporters>>>Other transporters>>>Others	P	Inorganic ion transport and metabolism			K04759	ferrous iron transport protein B	COG0370	Fe2+ transporter FeoB (FeoB) (PDB:3TAH) (PUBMED:32095817)	-----------------------------------------------------------------------MSRA----------------------------------------DDHHAILDLASRLRWNL-----------------------------------------------------------------------------------------------------------------------------------------------------------------------GADFADRVTEAIYTDAARIADIAVSRTDRYRAVTLEQKIDRLVTSRWTGFPIMALLLTAVFYLTITGANVPSQMLARVLIEKGHPFLLGLANSAGFPWWL…
314	GC_00000037	Accessory_genes	GCA_020431545	1569	3	6	3	0	0.584981	0.610324	0.597384					ko02000	Transporters>>>Other transporters>>>Others	P	Inorganic ion transport and metabolism			K04759	ferrous iron transport protein B	COG0370	Fe2+ transporter FeoB (FeoB) (PDB:3TAH) (PUBMED:32095817)	-------------------------------ALT-----MGIVGLPNVGKSTVFNALTGLRQHTGNWPGKTVARAEGGFSYRDARYKLVDLPGTYSLLSTSTDEEIARDFILFGRPDVTVVVADATQLERNL-----------------------------------------------------------------------------------------------------------------------------------------------------------------------------NLVLQVLEITER-AIVCVNLIDEAERAGL--QVDERALARELGVP-------------------------------------------------…
315	GC_00000038	SCG	GCA_002686915	320	5	6	2	0	0.662563	0.659759	0.661158							M	Cell wall/membrane/envelope biogenesis	COG0771	Mureine biosynthesis			COG0771	UDP-N-acetylmuramoylalanine-D-glutamate ligase (MurD) (PDB:1E0D)	MKGEAGIARTLLNARGPCLENAVVVVLGYGRSGKAAAALLQRAGAKVRVTDQGCAAELGVSGEGIPGGDGWLGGDCPEVLRGADLVIASPGVPPGNPVLDEARANGLPVRSELELGWWFLDAPMIAVTGTNGKTTTVELLGAMGRAAGQRTAVAGNVGTPLSSLAGEEWDLVVAEVSSFQLATCEEFRPDVAVLLNLGEDHFDWHGNSEHYTASKRRLFANQKPRDVAILNG-----------------------------------------------------------------------------------------------------------------------------------------------------------------------…
316	GC_00000038	SCG	GCA_013002585	674	5	6	2	0	0.662563	0.659759	0.661158					ko00001|ko00001|ko01000|ko01011	KEGG Orthology (KO)>>>09100 Metabolism>>>09106 Metabolism of other amino acids>>>00470 D-Amino acid metabolism [PATH:ko00470]|KEGG Orthology (KO)>>>09100 Metabolism>>>09107 Glycan biosynthesis and metabolism>>>00550 Peptidoglycan biosynthesis [PATH:ko00550]|Enzymes>>>6. Ligases>>>6.3 Forming carbon-nitrogen bonds>>>6.3.2 Acid-D-amino-acid ligases (peptide synthases)>>>6.3.2.9 UDP-N-acetylmuramoyl…	M	Cell wall/membrane/envelope biogenesis	COG0771	Mureine biosynthesis	K01925	UDP-N-acetylmuramoylalanine--D-glutamate ligase [EC:6.3.2.9]	COG0771	UDP-N-acetylmuramoylalanine-D-glutamate ligase (MurD) (PDB:1E0D)	MTGSALMAELRHNGRGPALQEATVVVLGYGQSGRAAATLLQDAGARVRVFDNLAADRLGLAEEDVPGGTAFFGAGDDAVLSGADLVIASPGLPPTHPVLAAALKRGLPVRSELELGWWFTDCPTLAITGTNGKTTTTELLGAMARAAGRKTVVAGIVGTPLSSIGPERPDVLILEVSSFQLFLCEDFRPDVAMLLNFTSDHQDWHPDLDHYADAKARLFARQGAHDAAILPGDTPEIVERFRPPAAEVYEFRREGQPERGAFLRDGRVTFRLGEELESVVPLSEWHLPGGHNLENLLAASLGARLLGLPDEAIRTGARDFRGLPHRMEFITEHGGVAWINDSKSTNPGSLEKALDPDVPTLLIAGGVTKGCDFRPVRDAVTEGARTVLLIGEGMDDLET…
317	GC_00000038	SCG	GCA_020431545	3055	5	6	2	0	0.662563	0.659759	0.661158							M	Cell wall/membrane/envelope biogenesis	COG0771	Mureine biosynthesis			COG0771	UDP-N-acetylmuramoylalanine-D-glutamate ligase (MurD) (PDB:1E0D)	#NAME?
318	GC_00000038	SCG	GCA_020431545	398	5	6	2	0	0.662563	0.659759	0.661158							M	Cell wall/membrane/envelope biogenesis	COG0771	Mureine biosynthesis			COG0771	UDP-N-acetylmuramoylalanine-D-glutamate ligase (MurD) (PDB:1E0D)	--MTETLTMNRTRSRGPALNGATAVVLGYGRSGKAAAALLAREGARPRVTDTKDATALAVAPGSVPGGDAWLGRMDEAVLAGADLVIASPGVPPTNPVLAAALRAGLPVHSELELGWWHVDAPTVAITGTNGKSSTREMI--------------ARVLAPLGPVVQSE----------------KSFNNDLGVP-------------------------------------------------------------------------------------------------------------------------------------------------------------------------------------------------------------…
319	GC_00000038	SCG	GCA_021604925	2937	5	6	2	0	0.662563	0.659759	0.661158					ko00001|ko00001|ko01000|ko01011	KEGG Orthology (KO)>>>09100 Metabolism>>>09106 Metabolism of other amino acids>>>00470 D-Amino acid metabolism [PATH:ko00470]|KEGG Orthology (KO)>>>09100 Metabolism>>>09107 Glycan biosynthesis and metabolism>>>00550 Peptidoglycan biosynthesis [PATH:ko00550]|Enzymes>>>6. Ligases>>>6.3 Forming carbon-nitrogen bonds>>>6.3.2 Acid-D-amino-acid ligases (peptide synthases)>>>6.3.2.9 UDP-N-acetylmuramoyl…	M	Cell wall/membrane/envelope biogenesis	COG0771	Mureine biosynthesis	K01925	UDP-N-acetylmuramoylalanine--D-glutamate ligase [EC:6.3.2.9]	COG0771	UDP-N-acetylmuramoylalanine-D-glutamate ligase (MurD) (PDB:1E0D)	MTKGTTLTAQRTNTRGPFLEGTTVVVLGFRRSGRAAAALLQEVGAKVRVSDSSPLDDLGLSAADVPGGVAWLGGADPGVLQGADLVVVSPGVPPANPLLRAALDRGIPVRSELELGWWFTDAPTVAITGTNGKTTTTELLGAMGRAAGRSTLVAGNVGTPLSSAVDAPPELIVLEVSSFQLFLCEDFRPHVGAILNLTTDHLDWHPDFEHYAAAKRKLFERQEPQDAAVLNLVDPEVTARFRDLPGEVFGFRESPAPDRGAFIRDERLTLRLDGDPEPVLALSEWSLPGRHNRENLLAAALCARLIGLDDDAIRNGARSFRGLPHRMEIVEHASGVHWINDSKSTNPGSLEKALDPDLDTLLIAGGVTKGCDFRAIRDAVERGTTEVLLIGEGAAEMAA…
320	GC_00000038	SCG	ML1_Bin_00002	1236	5	6	2	0	0.662563	0.659759	0.661158					ko00001|ko00001|ko01000|ko01011	KEGG Orthology (KO)>>>09100 Metabolism>>>09106 Metabolism of other amino acids>>>00470 D-Amino acid metabolism [PATH:ko00470]|KEGG Orthology (KO)>>>09100 Metabolism>>>09107 Glycan biosynthesis and metabolism>>>00550 Peptidoglycan biosynthesis [PATH:ko00550]|Enzymes>>>6. Ligases>>>6.3 Forming carbon-nitrogen bonds>>>6.3.2 Acid-D-amino-acid ligases (peptide synthases)>>>6.3.2.9 UDP-N-acetylmuramoyl…	M	Cell wall/membrane/envelope biogenesis	COG0771	Mureine biosynthesis	K01925	UDP-N-acetylmuramoylalanine--D-glutamate ligase [EC:6.3.2.9]	COG0771	UDP-N-acetylmuramoylalanine-D-glutamate ligase (MurD) (PDB:1E0D)	MTEGLAIASAPPRTP-PALAGRTAVVLGYGKSGRAAAVLLAREGAAVRVSDASPLEKLGIEPAAIPGGARWIGGEDAAILSGADLLVVSPGVPPRNPIMRAALALGLPTTSELELGWRFTKAPVVAITGTNGKTTTVELCGAIARAAGKKAIVAGNVGTPLTAFAGEPADLVVLEVSSFQLAFGDAFRPEVGAILNLTEDHLDWHPNFEDYANAKRAMFERQTSEDAAVLPSFDAELTRRFAGIPGRVHHFGETPFDGFGAFLRGGDVIVRTAAGEERVMALTDWALPGRHNRENLLAATLSMRLAGISADAIGDACRAFRGLPHRMEVVASEGGVTWVNDSKSTNPGSLEKALDSAVPTLLIAGGVTKGCDFRSLEALVAEATRVVYVIGDGASEMEA…
321	GC_00000039	SCG	GCA_002686915	960	5	6	2	0	0.758323	0.946362	0.841971					ko02044|ko02044|ko02035	Secretion system>>>Type II secretion system>>>Pilin secretion/fimbrial assembly protein|Secretion system>>>Type II secretion system>>>Type IVa pilus homolog protein|Bacterial motility proteins>>>Pilus system>>>Twitching motility proteins	N|W	Cell motility|Extracellular structures			K02669	twitching motility protein PilT	COG2805	Type IV pilus assembly protein PilT, pilus retraction ATPase (PilT) (PDB:5FL3)	MVTMKALLEEMVRMKASDLHLTAGVPARFRVDGVLETASAGDVLTPEVTQRLAYSTLTDEQKKLFERTRELDFSFGVQGLARFRGNCFIQRGVVTMAVRMIPFEVAPFESLGLPRSV-LSFAGLTRGLVLVTGPTGSGKSTTLASLIDRINEERAVHILTLEDPIEFMHSHKKAIVNQREVGSDTESFGSALRHVLRQDPDVILLGEMRDRETIETALTLAETGHLAFATLHTNSAVESINRIVDVFPSEQQSQILAQLAFVLQGVVTQLLLPRSGRAGRALAAEILAVTPGIRAQIREGKVHQIHSMIQAGQKHGMVTMNQSLAALATRREVSVEDALLRSPDKKEFE-SLFGR-RVPERRQAQGVQS------------
322	GC_00000039	SCG	GCA_013002585	264	5	6	2	0	0.758323	0.946362	0.841971					ko02044|ko02044|ko02035	Secretion system>>>Type II secretion system>>>Pilin secretion/fimbrial assembly protein|Secretion system>>>Type II secretion system>>>Type IVa pilus homolog protein|Bacterial motility proteins>>>Pilus system>>>Twitching motility proteins	N|W	Cell motility|Extracellular structures			K02669	twitching motility protein PilT	COG2805	Type IV pilus assembly protein PilT, pilus retraction ATPase (PilT) (PDB:5FL3)	MVTLRALLEEMAKVKASDLHITAGVPAQLRVDGELTPSKVSGVLTPDLTQRLAYSALNDEQKKKFENTNELDFSFGVKGLARFRGNAFVQRGVVTLVIRMIPFEVTPFESLGLPNSV-QKLGESPQGLVLLTGPTGSGKSTTLASLIDRINNENSVHIVTIEDPIEFMHSHKRAIINQREVGADTHSFHAALKHVLRQDPDVILLGEMRDAETMETALTVAETGHLCFATLHTNSAVESISRIVDSFPSDRHNQVFSQLAFVLKGVVTQALLPKTSGNGRAMCAEVMVCTPAISALIREGKTHQIYSLIQAGHKHGMQTMNQSLQHLVTRREVTYESAIARSPDPRELQ-GMLGRGNAAVA--------------------
323	GC_00000039	SCG	GCA_020431545	2190	5	6	2	0	0.758323	0.946362	0.841971					ko02044|ko02044|ko02035	Secretion system>>>Type II secretion system>>>Pilin secretion/fimbrial assembly protein|Secretion system>>>Type II secretion system>>>Type IVa pilus homolog protein|Bacterial motility proteins>>>Pilus system>>>Twitching motility proteins	N|W	Cell motility|Extracellular structures			K02669	twitching motility protein PilT	COG2805	Type IV pilus assembly protein PilT, pilus retraction ATPase (PilT) (PDB:5FL3)	MVSLRALLEEMVKTKASDLHVTAGVPAQLRVDGMLVASKLSGVLTPDVTQRLAYSALSDEQKKRFENDNELDFSFGVKGLARFRGNVFVQRGVTTMVVRLIPFEVAPFETLGLPASV-AKFADLPRGLVLVTGPTGSGKSTTLASLIDRINVDRSVHIVTIEDPIEFMHTHKRAIVNQREVGADTNSFHEALRHVLRQDPDVILLGEMRDRETMETALSIAETGHLAFATLHTNSAVESITRIVDTFPANQHSQVYSQLAFVLRGVVTQALLPRISGSGRALAAEVMTCTPAVAALVREGKVHQLYSLIQAGTKHGMCTMNQSLIQLVNRREVSYEDALARSSDPKELE-GMVGR-AMAVA--------------------
324	GC_00000039	SCG	GCA_021604925	2316	5	6	2	0	0.758323	0.946362	0.841971					ko02044|ko02044|ko02035	Secretion system>>>Type II secretion system>>>Pilin secretion/fimbrial assembly protein|Secretion system>>>Type II secretion system>>>Type IVa pilus homolog protein|Bacterial motility proteins>>>Pilus system>>>Twitching motility proteins	N|W	Cell motility|Extracellular structures			K02669	twitching motility protein PilT	COG2805	Type IV pilus assembly protein PilT, pilus retraction ATPase (PilT) (PDB:5FL3)	MVSLRALLEEMVKIRASDLHLTAGVPAQYRVDGELVSSKVSGVMTPDLTQRLAYSALNDEQKKTFENKSELDFSFGVKGLARFRGNCFIQRGVVTVVVRMIPFEVTPFETLGLPSSV-AKLGDLPRGLVLVTGPTGSGKSTTLASLIDRINSEKSMHIITIEDPIEFMHSHKRAIVNQREVGADTHSFSSALRHILRQDPDVILLGEMRDRETMETALTIAETGHLAFATLHTNSAMESITRIVDSFPSDQHAQIYSQLAFVLRGVVTQTLLPKLTGSGRAMSAEVMICTPAISALIREGKVHQIYSLMQAGQKHGMQTMNQGLVALYNRKEISYEDAIGRSPDPKEFE-GMIGR-SMAVA--------------------
325	GC_00000039	SCG	GCA_021604925	1243	5	6	2	0	0.758323	0.946362	0.841971					ko02044|ko02044|ko02035	Secretion system>>>Type II secretion system>>>Pilin secretion/fimbrial assembly protein|Secretion system>>>Type II secretion system>>>Type IVa pilus homolog protein|Bacterial motility proteins>>>Pilus system>>>Twitching motility proteins	N|W	Cell motility|Extracellular structures			K02669	twitching motility protein PilT	COG2805	Type IV pilus assembly protein PilT, pilus retraction ATPase (PilT) (PDB:5FL3)	MVSIEDLLKYMVERGGSDLHISAGSKPKIRVDGLLGDAEF-GALDAEACRQLVYSILSTEQIAQLEKELELDLSFGVKGLGRFRTNVFHQRGTVAGAFRMIPYEVRGFEELGLPAGVCQSMLNRHKGLILVTGATGSGKSTTLAAMVKYLNEHVRGHIVTIEDPIEFLHRNDNALFTQREVGTDTRGFKPALRSILRQDPDVILIGEMRDVETIEAALMLSETGHLTLATLHTNDAVQTINRIIDVFPQFKQQQIRAQLSFTLLGVFCQQLLPRAHGSGRALGSEVMIANSAVRSLIREGKVHQIASIIQTGRKFGMNTMNQSLIDLYRDGQIDIETALSHSMDPEDLKRNLQVRSRRGVSSAVPEFTQGGLGG-------
326	GC_00000039	SCG	ML1_Bin_00002	2648	5	6	2	0	0.758323	0.946362	0.841971					ko02044|ko02044|ko02035	Secretion system>>>Type II secretion system>>>Pilin secretion/fimbrial assembly protein|Secretion system>>>Type II secretion system>>>Type IVa pilus homolog protein|Bacterial motility proteins>>>Pilus system>>>Twitching motility proteins	N|W	Cell motility|Extracellular structures			K02669	twitching motility protein PilT	COG2805	Type IV pilus assembly protein PilT, pilus retraction ATPase (PilT) (PDB:5FL3)	MVTLRTLLEEMGKLKASDLHITAGVAAQMRVDGTLVSSKISGVLTPDLTQRLAYSALTDEQKKTFENDHELDFSFGVKGLARFRGNCFVQRGVVTMVVRMIPFDVTPFEALGLPQAV-LKFSSLPRGLVLVTGPTGSGKSTTLASLIDRINTEEALHIVTIEDPIEFMHVHKKCVINQREVGSDTMSFSNALRHVLRQDPDVILLGEMRDRETVETALMIAETGHLAFATLHTNSAVESISRIVDMFPANQHDAIYSQLAFVLQGVVTQSLLPRAGGTGRSVAAEVLVCTPAVSALIREGKTHQIYSLIQAGTKHGMQTMNQSLVNLVNRREITFEDAHRRSSDPKEFE-GMLGRSDGPMAGKAGSYGEPAISSVSDRSRF
327	GC_00000040	SCG	GCA_002686915	918	5	6	2	0	0.594798	0.759894	0.667286															-MKGPDFPRGEWASSPLRLFQADSVQMQLTGGEWITGVLHVVAGGLEVVYDEPRTVGSDTVESSRLLTRSGIDRIRTILRPETLWTDDFRERRDAQVWRAAHPSWRARLGRTVRELLRKDPLTAEPLLFRYLGRRVAVEVSRGDRTLYASGLLISYDPEFLALADAVLPAETNLPLCPGTTTGAHLSVTWDDHGLHLHNRGEDTVRVLGIRTASGMRPWDVNLRPGFRDTTDFRRAPAGTADLVFESPVRGDAILSRRLAEVRGGSEGSIAIPALPALDTPVGEIPRSEAPVE-CETTTDLFPEGDRP---
328	GC_00000040	SCG	GCA_013002585	1185	5	6	2	0	0.594798	0.759894	0.667286															MRAGPAFPRGEWATTPLRLFHQDRVQVQTADGDWVAGTLEVVGSGLEIAYDEPRAIAG-CVESSRFVTREDAGALRLILRPETLWTDAVRARREDQIWFAAHPSWPQRFRRWTRELVRRDPVATEPLLRRYVGRRVLVEAKQGERSLLASGLLLTFDREFIALADATLPAETQLPLCPGKTTGANLEIVWNDEGLELFNRGPAVVTVLGLRTAQGLQPWEIALRPGFREQTSFRRAPAGTAELVFESPVKGDAILPRKRIRVRGGSEGSVGIPGLPDLATLA-DLPDGPPPEE-EEAGLAVVTRLPNS---
329	GC_00000040	SCG	GCA_020431545	2420	5	6	2	0	0.594798	0.759894	0.667286															MRRGPTYPGGEWSRS--------------------------------------------------------------------------------------------------------------P-LRLFEGDRVQAQLGSGE---WVAGR-------LLVFGGGLEIELDEPQLVGGCVESSRFVDRNQARDMRVLVR-PESLWTDEMRVRRESQIWSAAH-PGWRARL-----------------------------------------------ARWTRE-ALGRDPIA-R----------------
330	GC_00000040	SCG	GCA_020431545	31	5	6	2	0	0.594798	0.759894	0.667286															--------------------------------------------------------------------------------------------------------------------LGRDPIAREPLLRRYLGRRLVIDLTRKSRTIQASGLLLGFDEHFLALADALLPAESSLPLCPGRTSAADLVATWNDDGLELFNRGTHSVDVLGIRTAEGLRPWEIRLRPGFRERIGFRRAPAGTAELVFESRERGDAILPRAGITVRGGSEGSVALPSLPDPSTLMRDLPIGTTPES-REEPVSVGPELD-----
331	GC_00000040	SCG	GCA_021604925	3292	5	6	2	0	0.594798	0.759894	0.667286															----------EWSTSPLRLFEGDHVQSQLDDGTWIVGTLRVFAGGLEIEYDGPRAVDG-CVESSRMLDRTTTGRLRMLLRPQSLWTDESRVKREEQIWEAGHPSWRNRLRRWGRELVGRDPISAEPLLRRYLGRRIVVEIERQKRTLYASGLLLAFDERFLAMADCVLPAETSIPLSAGRVTSGNLEIFWNDEGLELFNRGADPVVVLGLRTAESTRPWEILLRPGFRERIGFRCGPAGTAELVLENPERGDAVLSRGGARIRGGSEGSVSIPALPAPSTLMRDLPIGTTPES-REEPPALFESHLE----
332	GC_00000040	SCG	ML1_Bin_00002	3070	5	6	2	0	0.594798	0.759894	0.667286															-MRGPAFPQGVWIDSPIRLFENDPVQILLESGEWIAGTLRVVAGGIELLFDESRSLDGRSIESSRLFARPDVRRIRAIVRPEVLWTDRVRARRERQIEEAARPSLAKRLRGWARELVGRDPAAKEPLLREYLGRRVVIETDRAERPLYANGFLLAFDEEFLALAGAKVPAETSLPLCPGRMRGAGLEVTWTGETVVIVNKEEDPIEILGIRTAAGFDRWPVRLRPGRRDERNFPKAPAGTAELVFETMVSGDIVASRAVTRVRGGSEGSVSILALPDPELKVGELPFAPAEEEFAEVPVAKGGDPPWQASS
333	GC_00000041	Accessory_genes	GCA_013002585	1466	4	6	2	0	0.685242	0.675844	0.680511							P	Inorganic ion transport and metabolism					COG4771	Outer membrane receptor for ferrienterochelin and colicins (FepA) (PDB:2HDF) (PUBMED:16468998)	----------------------------------------------------------------------------------------------------------------------------------------------------------------------------------------------------IVTLG-------------------------------------------------------------------------------------------------------------------------------------------------GRQVASLRDRQNNEIRGQGKLTFD------VGNARKLSAEYLFSRADNGWYHH…
334	GC_00000041	Accessory_genes	GCA_013002585	879	4	6	2	0	0.685242	0.675844	0.680511							P	Inorganic ion transport and metabolism			K02014	iron complex outermembrane recepter protein	COG4771	Outer membrane receptor for ferrienterochelin and colicins (FepA) (PDB:2HDF) (PUBMED:16468998)	----------------------------------------------------------------------------------------GRIANGQGRYEFDSVPPGTYTVEA-QLISYESGRKEAIIVEAGRTARVDFS-LRETIAAELEVYDIVEDKIDALKKESSGSVRVIDTKQQSKIRAINTTEEAIATQAGVVQLGDQFFVRGGRSSEVKTVVDGMPVSDAFAGSSGAG-GTLDVALTSQEGLNVLTGGFDAEYGNAQSGIIEIATREGGEEYQGQVKFLTDDFGAPDKTYFNYDNIAFGFGGPVPFLGSNWRFYASGEGVFQDTYLKTLENRDARKVLFNDTELASLRDRQENATRGQVKATYR-----FSG-AKKLSGEYLFSRSANDWYHH…
335	GC_00000041	Accessory_genes	GCA_020431545	2254	4	6	2	0	0.685242	0.675844	0.680511															#NAME?
336	GC_00000041	Accessory_genes	GCA_020431545	673	4	6	2	0	0.685242	0.675844	0.680511							P	Inorganic ion transport and metabolism					COG4771	Outer membrane receptor for ferrienterochelin and colicins (FepA) (PDB:2HDF) (PUBMED:16468998)	-MPPIRLARACLQGFHLDFAAPRSSARPTARFVTVALGILAVLVSVPSVLLAQSENTGSIRGVAV-DAAGKPIAFVNVLLQT----GAGTIAGENGAFAFDNLAPGAYDLTF-RHISVQEKTLK-VVVRAGQATEIGKV-ALEEAAIRIEGFTYRKR-AEKLQRTSSAAIRTIDTNETTKIRAINTTEEAIATQAGVVQLGDALFVRGGRSTEVKTVVDGMPVSDAFAGSGGS--GTMSIAVSSQEGINVLTGGFDAEYGNAQSGIIEVATKEGGDTYEWQVKFLTDDFGAPDRTYFNYDNLSFGVGGPVPFAGDQWRFFMSGEGVFTDTYLKTLEERDAYKLTYNGNELLSLRPRQENATRGQVKVTYR-----FPGSAKKLSGEYLFSQSNDNWYHH…
337	GC_00000041	Accessory_genes	GCA_021604925	1034	4	6	2	0	0.685242	0.675844	0.680511							P	Inorganic ion transport and metabolism			K02014	iron complex outermembrane recepter protein	COG4771	Outer membrane receptor for ferrienterochelin and colicins (FepA) (PDB:2HDF) (PUBMED:16468998)	MPPKTRVSFAVLSVLFLLLAA--------------------------SAAFAQGASEGRIVGIVQ-DESGQPIPFANVILKSPTVGEVGQICGEDGRFQFDAVKVGTYSITV-KHISSEPKTIEDVVVEPSQVTRLGRI-SMSNAVALVMDFKVEERKTTKLQKDKSGSIRVIDTKEQSKIRAINTTEEAIATQAGVVKLGDNLFVRGGRSSEVKTVVDGMPVSDAFTGSTGS--GTMDISIASQEGINVLTGGFDAEYGNAQSGIIEVATKEGGERYEGQVKFITDDFGAPDKTYFNYDNLAFGFGGPVPFVGDNLRFYASGEGVFEDTYLKTLEQRPARKLTYNDTELASFRDRQNNAMRGQAKATYV-----FSG-AKKLSAEYLFSRTENDWYHH…
338	GC_00000041	Accessory_genes	ML1_Bin_00002	1197	4	6	2	0	0.685242	0.675844	0.680511							P	Inorganic ion transport and metabolism			K02014	iron complex outermembrane recepter protein	COG1629	Outer membrane receptor protein, Fe transport (CirA) (PDB:1BY3)	----MRCSRLDLRRWGRRLAS-------------VSAAVLALGAFSPENARAQAPATGTITGVLVSEKSGEPATDTSVGIATP---AIGAKSDESGHFTIRNVPPGTYEITILNALFFEKKVISGVIVTPGQTTDLGTVKLVEDVATELETIEVTSKQKDKMGANISSTIHKVDVKEMTKNRAITTTEEAIATQAGVAQLGDQLFVRGGRSGELKTMVDGLPVSDSFGGAGSAGAGTIAVSTTAQSELNLLTGGFDAEYGNAQSGIIEIVTREGEDVFDGNIRFMTDDFGAPDRTYFNYDNIAIGFGGPVPGAKDKLRFFITGEGTFQDTYLKTVENRRAKKLYFNDTELVSFRDRQENALNGQAKVTYL-----LPE-SRKLAAEYLFSRSNNDWYHH…
339	GC_00000042	SCG	GCA_002686915	979	5	6	2	0	0.649644	0.693087	0.670663	M00131	Inositol phosphate metabolism, Ins(1,3,4,5)P4 => Ins(1,3,4)P3 => myo-inositol	M00131	Pathway modules; Carbohydrate metabolism; Other carbohydrate metabolism	ko00001|ko00001|ko00001|ko01000	KEGG Orthology (KO)>>>09100 Metabolism>>>09101 Carbohydrate metabolism>>>00562 Inositol phosphate metabolism [PATH:ko00562]|KEGG Orthology (KO)>>>09100 Metabolism>>>09110 Biosynthesis of other secondary metabolites>>>00521 Streptomycin biosynthesis [PATH:ko00521]|KEGG Orthology (KO)>>>09130 Environmental Information Processing>>>09132 Signal transduction>>>04070 Phosphatidylinositol signaling sys…	G	Carbohydrate transport and metabolism	COG0483	Gluconeogenesis	K01092	myo-inositol-1(or 4)-monophosphatase [EC:3.1.3.25]	COG0483	Archaeal fructose-1,6-bisphosphatase or related enzyme, inositol monophosphatase family (SuhB) (PDB:1AWB)	MGRLLRGPALFFDAYVPSHRVSFLCMSRELLEVALEIAREAGELLLQYVGGPFAVEKKGKIDLVTDADRASERLILQRIQEHFPEDAILAEEGGGRGGRNAPGRLWVVDPLDGTTNFAHGLPIWAVSIGVLEDGVPMAGVVHDPSRGETFSGLRGQGAFLNGRPIQASTATDLSEALLVTGFPYDVHTASANNVDHFSSFVKQARAVRRLGSAALDLCYVGCGRFDGFWEMRLHPWDVAAGGVIASEAGAVITDFAGADWDVFGSEFLVSTTGIAPAMREVLLDGRRPGGLESA--
340	GC_00000042	SCG	GCA_013002585	780	5	6	2	0	0.649644	0.693087	0.670663	M00131	Inositol phosphate metabolism, Ins(1,3,4,5)P4 => Ins(1,3,4)P3 => myo-inositol	M00131	Pathway modules; Carbohydrate metabolism; Other carbohydrate metabolism	ko00001|ko00001|ko00001|ko01000	KEGG Orthology (KO)>>>09100 Metabolism>>>09101 Carbohydrate metabolism>>>00562 Inositol phosphate metabolism [PATH:ko00562]|KEGG Orthology (KO)>>>09100 Metabolism>>>09110 Biosynthesis of other secondary metabolites>>>00521 Streptomycin biosynthesis [PATH:ko00521]|KEGG Orthology (KO)>>>09130 Environmental Information Processing>>>09132 Signal transduction>>>04070 Phosphatidylinositol signaling sys…	G	Carbohydrate transport and metabolism	COG0483	Gluconeogenesis	K01092	myo-inositol-1(or 4)-monophosphatase [EC:3.1.3.25]	COG0483	Archaeal fructose-1,6-bisphosphatase or related enzyme, inositol monophosphatase family (SuhB) (PDB:1AWB)	------------------------MEALELQAAAERIAREAGDILRSYVGKSFDVRRKGDVDLVTEADGASEEHIVSFLRREFPEHSILAEEGGASGDRGAEFQ-WVVDPLDGTTNFAHGLPLWSVSIGLLRHGEPYVGVVHDPSRGECFSAARGHGTACNGVPVRVSRVTALEEALLVTGFPYDIRTSSVNNLDHFRRFMLRSRAVRRLGSAALDLGYVACGRFDAFWELKLHPWDVAAGALLVREAGGAVTRFDGAPFDVFSPELLAGPPDLLPAMSEILLKGNRPESESAGT-
341	GC_00000042	SCG	GCA_020431545	1212	5	6	2	0	0.649644	0.693087	0.670663	M00131	Inositol phosphate metabolism, Ins(1,3,4,5)P4 => Ins(1,3,4)P3 => myo-inositol	M00131	Pathway modules; Carbohydrate metabolism; Other carbohydrate metabolism	ko00001|ko00001|ko00001|ko01000	KEGG Orthology (KO)>>>09100 Metabolism>>>09101 Carbohydrate metabolism>>>00562 Inositol phosphate metabolism [PATH:ko00562]|KEGG Orthology (KO)>>>09100 Metabolism>>>09110 Biosynthesis of other secondary metabolites>>>00521 Streptomycin biosynthesis [PATH:ko00521]|KEGG Orthology (KO)>>>09130 Environmental Information Processing>>>09132 Signal transduction>>>04070 Phosphatidylinositol signaling sys…	G	Carbohydrate transport and metabolism	COG0483	Gluconeogenesis	K01092	myo-inositol-1(or 4)-monophosphatase [EC:3.1.3.25]	COG0483	Archaeal fructose-1,6-bisphosphatase or related enzyme, inositol monophosphatase family (SuhB) (PDB:1AWB)	------------------------MDSPSIRRTAERIARGAGELLLGYFGGPLGIEHKGSVDLVTNADRAAEDWILEELRREFPGQAVLAEEAGGAVDASAT---WIVDPLDGTTNFAHGLPIWSVSIAWVVGGAPEVGVVFDPSRGECFSAARGHGATRNGEPIAVSTCRELGNAVLVTGFPYDVQTSDVNNLDHFANFIRRARAVRRLGSAAIDLCWTACGRFDAFWELKLKAWDMAAGALIVREAGGDVTDFGGGDLDLFAGEVTAGPPELLPSLWEVLARGKRTRSAGG---
342	GC_00000042	SCG	GCA_021604925	452	5	6	2	0	0.649644	0.693087	0.670663	M00131	Inositol phosphate metabolism, Ins(1,3,4,5)P4 => Ins(1,3,4)P3 => myo-inositol	M00131	Pathway modules; Carbohydrate metabolism; Other carbohydrate metabolism	ko00001|ko00001|ko00001|ko01000|ko01000	KEGG Orthology (KO)>>>09100 Metabolism>>>09101 Carbohydrate metabolism>>>00562 Inositol phosphate metabolism [PATH:ko00562]|KEGG Orthology (KO)>>>09100 Metabolism>>>09102 Energy metabolism>>>00920 Sulfur metabolism [PATH:ko00920]|KEGG Orthology (KO)>>>09130 Environmental Information Processing>>>09132 Signal transduction>>>04070 Phosphatidylinositol signaling system [PATH:ko04070]|Enzymes>>>3. Hy…	G	Carbohydrate transport and metabolism	COG0483	Gluconeogenesis	K01092	myo-inositol-1(or 4)-monophosphatase [EC:3.1.3.25]	COG0483	Archaeal fructose-1,6-bisphosphatase or related enzyme, inositol monophosphatase family (SuhB) (PDB:1AWB)	----------------------MNEDPRELRDAAEEIARAAGEIVRAHVGGALDVQRKGAVDLVTRADRASEASILGAIRGRFPDHDILAEESGGVDTTRPGQTLWVVDPLDGTTNFAHGLPIWSVSIGVPQGGVPVAGVVHDPSRNECFTA------------------------------------------------------------------------------------------------------------------------------------------------
343	GC_00000042	SCG	GCA_021604925	888	5	6	2	0	0.649644	0.693087	0.670663							G	Carbohydrate transport and metabolism	COG0483	Gluconeogenesis			COG0483	Archaeal fructose-1,6-bisphosphatase or related enzyme, inositol monophosphatase family (SuhB) (PDB:1AWB)	---------------------------------------------------------------------------------------------------------------------------------------------------------------------------------------------------------------------------------DGFWELKLHPWDLAAGVILVTEAGGAVTRFDGSAFDIFAPDVVTGSAELLVEMRSVLAQGLGPAARDG---
344	GC_00000042	SCG	ML1_Bin_00002	600	5	6	2	0	0.649644	0.693087	0.670663	M00131	Inositol phosphate metabolism, Ins(1,3,4,5)P4 => Ins(1,3,4)P3 => myo-inositol	M00131	Pathway modules; Carbohydrate metabolism; Other carbohydrate metabolism	ko00001|ko00001|ko00001|ko01000	KEGG Orthology (KO)>>>09100 Metabolism>>>09101 Carbohydrate metabolism>>>00562 Inositol phosphate metabolism [PATH:ko00562]|KEGG Orthology (KO)>>>09100 Metabolism>>>09110 Biosynthesis of other secondary metabolites>>>00521 Streptomycin biosynthesis [PATH:ko00521]|KEGG Orthology (KO)>>>09130 Environmental Information Processing>>>09132 Signal transduction>>>04070 Phosphatidylinositol signaling sys…	G	Carbohydrate transport and metabolism	COG0483	Gluconeogenesis	K01092	myo-inositol-1(or 4)-monophosphatase [EC:3.1.3.25]	COG0483	Archaeal fructose-1,6-bisphosphatase or related enzyme, inositol monophosphatase family (SuhB) (PDB:1AWB)	------------------------MDVRALARFAETVAQEAGELLLRASALPLEIREKGAVDLVTNADRASEALILRRIAAAYPDHDVLAEESAEGAVRRASRPLWIVDPLDGTTNFAHGLPIWSVSIACVVDGQPVVGVVHDPSRAECFVAARGEGATRNGEPVRVSTRGTLREALLVTGFPYDVQTDEVDNLDHFARLLRTTRGVRRLGSAAIDLAYVACGRFDGFWELKLHAWDVAAGVLLVQEAGGAVADFDEGPLDLFAGEIVAANPILLPAIARELRHGQRPERVRTPSS
345	GC_00000043	SCG	GCA_002686915	1075	5	6	2	0	0.697054	0.706433	0.701712	M00096	C5 isoprenoid biosynthesis, non-mevalonate pathway	M00096	Pathway modules; Biosynthesis of terpenoids and polyketides; Terpenoid backbone biosynthesis	ko00001|ko01000	KEGG Orthology (KO)>>>09100 Metabolism>>>09109 Metabolism of terpenoids and polyketides>>>00900 Terpenoid backbone biosynthesis [PATH:ko00900]|Enzymes>>>1. Oxidoreductases>>>1.1 Acting on the CH-OH group of donors>>>1.1.1 With NAD+ or NADP+ as acceptor>>>1.1.1.267 1-deoxy-D-xylulose-5-phosphate reductoisomerase	I	Lipid transport and metabolism	COG0743	Isoprenoid biosynthesis	K00099	1-deoxy-D-xylulose-5-phosphate reductoisomerase [EC:1.1.1.267]	COG0743	1-deoxy-D-xylulose 5-phosphate reductoisomerase (Dxr) (PDB:1JVS)	-----------------MSAGRRSVAILGSTGSIGQSTLDVIRAFPGEFEVVGLAAGRSADVLLAQAREFRPQVVGLADPTAAERFRSEWTGADC--------PEMVVGEEAARELASQVSADIVVNGIVGSCGLLPTLAALESGKTVAIANKEPLVVAGEVVMEAARRGEGSLIPLDSELSAIHQCLGTAPAESIARVVLTASGGPFRTRPAGSFDTITLEQALDHPTWSMGPKITVDSATLMNKGLEIIETRWYFDLPYERIAVVVHPQSLVHSVVEFRDGSLLAQLSEPDMRLPIQYALTWPERFAGAVPPLDLARVGQLTFEEPDLGKFPCLALAREAGAAGGTAPAVLNAANEVAVAAFLARQIRFVDIPAVIQDCLDRCAGESGGDLEELLAA…
346	GC_00000043	SCG	GCA_013002585	1258	5	6	2	0	0.697054	0.706433	0.701712	M00096	C5 isoprenoid biosynthesis, non-mevalonate pathway	M00096	Pathway modules; Biosynthesis of terpenoids and polyketides; Terpenoid backbone biosynthesis	ko00001|ko01000	KEGG Orthology (KO)>>>09100 Metabolism>>>09109 Metabolism of terpenoids and polyketides>>>00900 Terpenoid backbone biosynthesis [PATH:ko00900]|Enzymes>>>1. Oxidoreductases>>>1.1 Acting on the CH-OH group of donors>>>1.1.1 With NAD+ or NADP+ as acceptor>>>1.1.1.267 1-deoxy-D-xylulose-5-phosphate reductoisomerase	I	Lipid transport and metabolism	COG0743	Isoprenoid biosynthesis	K00099	1-deoxy-D-xylulose-5-phosphate reductoisomerase [EC:1.1.1.267]	COG0743	1-deoxy-D-xylulose 5-phosphate reductoisomerase (Dxr) (PDB:1JVS)	-----------------MNDGRKSLTVLGSTGSIGRSTLDVVRLWPDRFRVDALVAGCRWEILLDQIREFRPAVVGLADEAAAAELRAALPSANGSSGASGPDPEILVGEHAARDACARDGIDLVVNGLVGSMGLASTLEALDRGTAVAIANKEVLVVAGELVMGAAQRTGADLFPLDSELCAIHQCLSGCTSAEIRRVLLTASGGPFRNLPAHRFAAIRPEDALNHPTWDMGPKITVDSATLMNKGLEVLETRWYFDIPYDRIEVVVHPQSLIHSMVETVDHSVMAQISEPDMRLPIQYALTYPERVRSGLPPFDPVAAGELTFEEPDLERFPCLRLAREAGEAGGTAPAVLNAANEIAVEAFLEGGILFTQIPEVVEECLQTGETDQPATLENLERV…
347	GC_00000043	SCG	GCA_020431545	2838	5	6	2	0	0.697054	0.706433	0.701712	M00096	C5 isoprenoid biosynthesis, non-mevalonate pathway	M00096	Pathway modules; Biosynthesis of terpenoids and polyketides; Terpenoid backbone biosynthesis	ko00001|ko01000	KEGG Orthology (KO)>>>09100 Metabolism>>>09109 Metabolism of terpenoids and polyketides>>>00900 Terpenoid backbone biosynthesis [PATH:ko00900]|Enzymes>>>1. Oxidoreductases>>>1.1 Acting on the CH-OH group of donors>>>1.1.1 With NAD+ or NADP+ as acceptor>>>1.1.1.267 1-deoxy-D-xylulose-5-phosphate reductoisomerase	I	Lipid transport and metabolism	COG0743	Isoprenoid biosynthesis	K00099	1-deoxy-D-xylulose-5-phosphate reductoisomerase [EC:1.1.1.267]	COG0743	1-deoxy-D-xylulose 5-phosphate reductoisomerase (Dxr) (PDB:1JVS)	--------------------MKKRIVVLGSSGSIGRSTLDVVRAWPDRFEVVGLGNGSQWETMLEQVREFRPSFVAVADVEAALALREALGVDEG--------PEILSGSDAAAEVATAPGADLVVNGLVGSRGLVPTLAALSAGTTVAIANKEALVVGGELVKSTAEQSGAKILPLDSELSAIHQCLRGNSERAVRRVILTASGGPFRRLPREEFASIRAEDALAHPTWDMGPKITVDSATLMNKGLEVIETHHYFDLPYDRIDVVVHPQSIVHSFVEYVDHSMMAQISTPDMRLPIQYALLHPERLPSNVAPLDLAGAGRLDFEEPDESRFPCLRLAREAGRTGGLAPATLNAANEVAVEAFLAGEIRFTDIPGVIEACLERADVDQPATVENFQQA…
348	GC_00000043	SCG	GCA_021604925	2933	5	6	2	0	0.697054	0.706433	0.701712	M00096	C5 isoprenoid biosynthesis, non-mevalonate pathway	M00096	Pathway modules; Biosynthesis of terpenoids and polyketides; Terpenoid backbone biosynthesis	ko00001|ko01000	KEGG Orthology (KO)>>>09100 Metabolism>>>09109 Metabolism of terpenoids and polyketides>>>00900 Terpenoid backbone biosynthesis [PATH:ko00900]|Enzymes>>>1. Oxidoreductases>>>1.1 Acting on the CH-OH group of donors>>>1.1.1 With NAD+ or NADP+ as acceptor>>>1.1.1.267 1-deoxy-D-xylulose-5-phosphate reductoisomerase	I	Lipid transport and metabolism	COG0743	Isoprenoid biosynthesis	K00099	1-deoxy-D-xylulose-5-phosphate reductoisomerase [EC:1.1.1.267]	COG0743	1-deoxy-D-xylulose 5-phosphate reductoisomerase (Dxr) (PDB:1JVS)	-----------------------------------------------------------------------------------------------------------------------------------------------------------------------------------------------------RVLLTASGGPFRDLGADQFAAIDRDAALSHPTWDMGPKITVDSATLMNKGLEIIETHHYFGLPYDRIEVVIHPQSLVHSMVEFADSSVMAQISVPDMRLPIQYALTHPERLPSPVPRLDLARVGQLTFEEPDLTRFPCLWLARQAGEAGGVAPAILNAANEVAVQAFLDRKILFTEIPEVVETCLERGDSSREPTLENFQEI…
349	GC_00000043	SCG	GCA_021604925	3118	5	6	2	0	0.697054	0.706433	0.701712							I	Lipid transport and metabolism	COG0743	Isoprenoid biosynthesis			COG0743	1-deoxy-D-xylulose 5-phosphate reductoisomerase (Dxr) (PDB:1JVS)	------------MSSPDPVATPRAITLLGATGSIGRSTLDVVRAWPGRFRVEALVAGCQWEVLLEQIHEFHPRFVSLADADAARSLREAL---------------------------------------------------------------------------------------------------------------------------------------------------------------------------------------------------------------------------------------------------------------------------------------------------------------------…
350	GC_00000043	SCG	ML1_Bin_00002	1884	5	6	2	0	0.697054	0.706433	0.701712	M00096	C5 isoprenoid biosynthesis, non-mevalonate pathway	M00096	Pathway modules; Biosynthesis of terpenoids and polyketides; Terpenoid backbone biosynthesis	ko00001|ko01000	KEGG Orthology (KO)>>>09100 Metabolism>>>09109 Metabolism of terpenoids and polyketides>>>00900 Terpenoid backbone biosynthesis [PATH:ko00900]|Enzymes>>>1. Oxidoreductases>>>1.1 Acting on the CH-OH group of donors>>>1.1.1 With NAD+ or NADP+ as acceptor>>>1.1.1.267 1-deoxy-D-xylulose-5-phosphate reductoisomerase	I	Lipid transport and metabolism	COG0743	Isoprenoid biosynthesis	K00099	1-deoxy-D-xylulose-5-phosphate reductoisomerase [EC:1.1.1.267]	COG0743	1-deoxy-D-xylulose 5-phosphate reductoisomerase (Dxr) (PDB:1JVS)	MKETFPLAGSTAAAGHSAEAKRKRITVLGSTGSIGRSTLDVVRHWPTRFDVVALAAGRSCDLLLEQALEFAPEVVALHDSEAAARFRASWPSARARA------PRVLAGPDAVLEIARLGGVDLLVNGLVGRLGLEPTLEALARGTSVAIANKEPLVVAGELVMEAALASGAELLPLDSELSAIHQCLRGNSSKSVERVILTASGGPFRARAAGTFDEITPEDALKHPTWDMGPKVTVDSATLMNKGLEILETHRVFGIPFERIEVVVHPQSLIHSFVEFADRSLLAQISEPDMRLPIQYALTYPERLPSPVRPVDFLRARSLTFETPDLGRFPCLRLAREAGVAGGSAPCVLNAANEIAVDAFLSRRIRFTDIARIIERALEICSRSMEATLAAVRET…
351	GC_00000044	SCG	GCA_002686915	39	5	6	2	0	0.794458	0.786909	0.790666	M00083|M00873|M00874|M00572	Fatty acid biosynthesis, elongation|Fatty acid biosynthesis in mitochondria, animals|Fatty acid biosynthesis in mitochondria, fungi|Pimeloyl-ACP biosynthesis, BioC-BioH pathway, malonyl-ACP => pimeloyl-ACP	M00083|M00873|M00874|M00572	Pathway modules; Lipid metabolism; Fatty acid metabolism|Pathway modules; Lipid metabolism; Fatty acid metabolism|Pathway modules; Lipid metabolism; Fatty acid metabolism|Pathway modules; Metabolism of cofactors and vitamins; Cofactor and vitamin metabolism	ko00001|ko00001|ko01000|ko01004	KEGG Orthology (KO)>>>09100 Metabolism>>>09103 Lipid metabolism>>>00061 Fatty acid biosynthesis [PATH:ko00061]|KEGG Orthology (KO)>>>09100 Metabolism>>>09108 Metabolism of cofactors and vitamins>>>00780 Biotin metabolism [PATH:ko00780]|Enzymes>>>2. Transferases>>>2.3 Acyltransferases>>>2.3.1 Transferring groups other than aminoacyl groups>>>2.3.1.179 beta-ketoacyl-[acyl-carrier-protein] synthase …	I|Q	Lipid transport and metabolism|Secondary metabolites biosynthesis, transport and catabolism	COG0304	Fatty acid biosynthesis	K09458	3-oxoacyl-[acyl-carrier-protein] synthase II [EC:2.3.1.179]	COG0304	3-oxoacyl-(acyl-carrier-protein) synthase (FabB) (PDB:2UV8) (PUBMED:21652641)	----MKGERRVVVTGVGAVTPLGNTAQESWENLLNGVSGAGPITSFDASGFGTRFAAEVRDFDPLSFISRKEVRRMDRFTQFAVAASQMAMDDSGLEI-GEENAARVGVMVGSGIGGFLTFEEQHSVLTERGPGRVSPFFVPMMIINMGTGMVSIRFGAKGPSGSPVTACASGANAVGDAFRVIARGDADAMIAGGAEAPVTPLSVAGFGSMKALSTRNDDPQVASRPFDAQRDGFVMGEGSGVVILEELEHAQARGASIYCEIVGYGCTADAHHMTAPSPGGEGAARSMARAMEDAGMNSGEVDYINAHGTSTSLNDRLETEAIRTVLGESASGVAVSSTKSMTGHLLGAAGGVEFMILCLAHRHGRIPPTINYAHPDPDCDLDCVPNEARSADVGAA…
352	GC_00000044	SCG	GCA_013002585	1500	5	6	2	0	0.794458	0.786909	0.790666	M00083|M00873|M00874|M00572	Fatty acid biosynthesis, elongation|Fatty acid biosynthesis in mitochondria, animals|Fatty acid biosynthesis in mitochondria, fungi|Pimeloyl-ACP biosynthesis, BioC-BioH pathway, malonyl-ACP => pimeloyl-ACP	M00083|M00873|M00874|M00572	Pathway modules; Lipid metabolism; Fatty acid metabolism|Pathway modules; Lipid metabolism; Fatty acid metabolism|Pathway modules; Lipid metabolism; Fatty acid metabolism|Pathway modules; Metabolism of cofactors and vitamins; Cofactor and vitamin metabolism	ko00001|ko00001|ko01000|ko01004	KEGG Orthology (KO)>>>09100 Metabolism>>>09103 Lipid metabolism>>>00061 Fatty acid biosynthesis [PATH:ko00061]|KEGG Orthology (KO)>>>09100 Metabolism>>>09108 Metabolism of cofactors and vitamins>>>00780 Biotin metabolism [PATH:ko00780]|Enzymes>>>2. Transferases>>>2.3 Acyltransferases>>>2.3.1 Transferring groups other than aminoacyl groups>>>2.3.1.179 beta-ketoacyl-[acyl-carrier-protein] synthase …	I|Q	Lipid transport and metabolism|Secondary metabolites biosynthesis, transport and catabolism	COG0304	Fatty acid biosynthesis	K09458	3-oxoacyl-[acyl-carrier-protein] synthase II [EC:2.3.1.179]	COG0304	3-oxoacyl-(acyl-carrier-protein) synthase (FabB) (PDB:2UV8) (PUBMED:21652641)	----MSNKRRVVVTGMGAVTPLGNTVGEFWENALAGKSGAGPITNFDASDHSVKFGSEVKDFDPSVCGDRKEVRKMDKFAQFGMAAAIQAVEDSGLKI-DESNSTRIGTLIGSGIGGIETMENQHRILMEKGPGRISPFFIPMMIVNMATGLVSMRFGAQGPSNATVTACASGANAIGDAFRIIQHGDADAMIAGGAEAPITAISVGGFASMKALSNRNDDPTRASRPFDADRNGFVIGEGAGVVILEELEHAKARGARIQCELVGYGYTADAHHMTAPSPEGEGAARSMRAAIEDAGLSATDVDYVNAHGTSTPMNDRFETMAIKTALGEHARSVAVSSTKSMTGHLLGAAGGIEFILLAMAHMNGKIPPTINYETPDPDCDLDVVPNEARDADVKVA…
353	GC_00000044	SCG	GCA_020431545	290	5	6	2	0	0.794458	0.786909	0.790666	M00083|M00873|M00874|M00572	Fatty acid biosynthesis, elongation|Fatty acid biosynthesis in mitochondria, animals|Fatty acid biosynthesis in mitochondria, fungi|Pimeloyl-ACP biosynthesis, BioC-BioH pathway, malonyl-ACP => pimeloyl-ACP	M00083|M00873|M00874|M00572	Pathway modules; Lipid metabolism; Fatty acid metabolism|Pathway modules; Lipid metabolism; Fatty acid metabolism|Pathway modules; Lipid metabolism; Fatty acid metabolism|Pathway modules; Metabolism of cofactors and vitamins; Cofactor and vitamin metabolism	ko00001|ko00001|ko01000|ko01004	KEGG Orthology (KO)>>>09100 Metabolism>>>09103 Lipid metabolism>>>00061 Fatty acid biosynthesis [PATH:ko00061]|KEGG Orthology (KO)>>>09100 Metabolism>>>09108 Metabolism of cofactors and vitamins>>>00780 Biotin metabolism [PATH:ko00780]|Enzymes>>>2. Transferases>>>2.3 Acyltransferases>>>2.3.1 Transferring groups other than aminoacyl groups>>>2.3.1.179 beta-ketoacyl-[acyl-carrier-protein] synthase …	I|Q	Lipid transport and metabolism|Secondary metabolites biosynthesis, transport and catabolism	COG0304	Fatty acid biosynthesis	K09458	3-oxoacyl-[acyl-carrier-protein] synthase II [EC:2.3.1.179]	COG0304	3-oxoacyl-(acyl-carrier-protein) synthase (FabB) (PDB:2UV8) (PUBMED:21652641)	----MSDKRRVVVTGVGAITPIGNTAPEFWQAASTGTCGAGPITRFDPTDHSVKFACEVKDFDESRAGDRKEARKMDRFTQFAMVAALEAAEDAGIVPGDGIDANRFGVLIGSGIGGIQTLEDQKEVLMEKGPGRVSPFFVPMMIVNMATGLVAIRLGAKGPSNATVTACASGANAIGDAFRVISYGDADVMIAGGAEAPITQIAVGGFANMKALSTRNDDPMHASRPFDADRDGFVIGEGAGIVVLEELEHAKRRGARIYCELVGYGYSTDAHHMTAPAPGGEGAVRSMQAAIRDAGVSPADVTYLNAHGTSTPLNDKYETAAIKTVFGEHATRLAVSSTKSMTGHLLGAAGGIEFVLLAYA------------------------------------…
354	GC_00000044	SCG	GCA_020431545	517	5	6	2	0	0.794458	0.786909	0.790666															#NAME?
355	GC_00000044	SCG	GCA_021604925	3278	5	6	2	0	0.794458	0.786909	0.790666	M00083|M00873|M00874|M00572	Fatty acid biosynthesis, elongation|Fatty acid biosynthesis in mitochondria, animals|Fatty acid biosynthesis in mitochondria, fungi|Pimeloyl-ACP biosynthesis, BioC-BioH pathway, malonyl-ACP => pimeloyl-ACP	M00083|M00873|M00874|M00572	Pathway modules; Lipid metabolism; Fatty acid metabolism|Pathway modules; Lipid metabolism; Fatty acid metabolism|Pathway modules; Lipid metabolism; Fatty acid metabolism|Pathway modules; Metabolism of cofactors and vitamins; Cofactor and vitamin metabolism	ko00001|ko00001|ko01000|ko01004	KEGG Orthology (KO)>>>09100 Metabolism>>>09103 Lipid metabolism>>>00061 Fatty acid biosynthesis [PATH:ko00061]|KEGG Orthology (KO)>>>09100 Metabolism>>>09108 Metabolism of cofactors and vitamins>>>00780 Biotin metabolism [PATH:ko00780]|Enzymes>>>2. Transferases>>>2.3 Acyltransferases>>>2.3.1 Transferring groups other than aminoacyl groups>>>2.3.1.179 beta-ketoacyl-[acyl-carrier-protein] synthase …	I|Q	Lipid transport and metabolism|Secondary metabolites biosynthesis, transport and catabolism	COG0304	Fatty acid biosynthesis	K09458	3-oxoacyl-[acyl-carrier-protein] synthase II [EC:2.3.1.179]	COG0304	3-oxoacyl-(acyl-carrier-protein) synthase (FabB) (PDB:2UV8) (PUBMED:21652641)	----MSQRRRVVVTGMGAVTPIGNTVDEFWKNAVAGVSGAAPITLFDPEGHSVRFACEVKGFDPSELGDRKEVRKMDRFTQLGLKAALQAVSDSGLEI-QGTFAERVGVVIGSGIGGIQTLEDQKTILLEKGPGRVSPFFVPMMIVNMATGMVSMRTGAKGPSNATVTACASGANAIGDAFRIIQYGDADVMIAGGAEAPVAPIAVAGFGNMKALSTRNENPAGASRPFDAERDGFVIGEGAGVVVLEELEHARKRGARIYCEMAGYGYTADAHHMTAPAPDGEGGARSMKAAMADAGVAPSEVQYVNAHGTSTPLNDKYETCAIKSAFGDAAKSVAISSTKSMTGHLLGAAGGVEFILMALAHVHGKIPPTTNHENPDPECDLDYVPNQARELPVHAA…
356	GC_00000044	SCG	ML1_Bin_00002	2604	5	6	2	0	0.794458	0.786909	0.790666	M00083|M00873|M00874|M00572	Fatty acid biosynthesis, elongation|Fatty acid biosynthesis in mitochondria, animals|Fatty acid biosynthesis in mitochondria, fungi|Pimeloyl-ACP biosynthesis, BioC-BioH pathway, malonyl-ACP => pimeloyl-ACP	M00083|M00873|M00874|M00572	Pathway modules; Lipid metabolism; Fatty acid metabolism|Pathway modules; Lipid metabolism; Fatty acid metabolism|Pathway modules; Lipid metabolism; Fatty acid metabolism|Pathway modules; Metabolism of cofactors and vitamins; Cofactor and vitamin metabolism	ko00001|ko00001|ko01000|ko01004	KEGG Orthology (KO)>>>09100 Metabolism>>>09103 Lipid metabolism>>>00061 Fatty acid biosynthesis [PATH:ko00061]|KEGG Orthology (KO)>>>09100 Metabolism>>>09108 Metabolism of cofactors and vitamins>>>00780 Biotin metabolism [PATH:ko00780]|Enzymes>>>2. Transferases>>>2.3 Acyltransferases>>>2.3.1 Transferring groups other than aminoacyl groups>>>2.3.1.179 beta-ketoacyl-[acyl-carrier-protein] synthase …	I|Q	Lipid transport and metabolism|Secondary metabolites biosynthesis, transport and catabolism	COG0304	Fatty acid biosynthesis	K09458	3-oxoacyl-[acyl-carrier-protein] synthase II [EC:2.3.1.179]	COG0304	3-oxoacyl-(acyl-carrier-protein) synthase (FabB) (PDB:2UV8) (PUBMED:21652641)	MSPSMHLRRRVVVTGLGALTPIGSTVKEFWTNALAGVSGAGPITRFDASNHDVKFAAEVKGFDPTNYGEKKEVKKMDRFTQFAIAAAQLAVVDSGLDV--AKVGERAGVLIGSGIGGIETLEDQHTVLMEKGPRRVSPFFIPMMIVNIASGLVSMRFGAKGPSNATVTACASGANAIGDAYRILQYGDADVMIAGGAEAPISPISVSGFASLRALSTRNEDPAHASRPFEKDRDGFVIGEGAGVVILEEREHALARGARIYCEVVGYGYTSDAYHMTAPSPEHEGAGRAMQRVLQDASLQPSDVDYVNAHGTSTPLNDRFETMAIRRVFGDHATKLAVSSTKSMTGHLLGAAGGIEFVILALTHSEGKIPPTINYETPDPELLLDFVPNKARELNVEVA…
357	GC_00000045	Accessory_genes	GCA_002686915	1006	4	6	2	0	0.45471	0.74532	0.564827							S	Function unknown					COG4995	Uncharacterized conserved protein, contains CHAT domain (PUBMED:11835511)	-------MEHASRHRAPVSATLVVALLGACVSLAAAADPAPGDPSAVTAAEAPFHRIRPGLDE----LRRLFASRDYALYEERARALLAEASERYGEDSLEAARLMEALAKGTAKRGG-----DSGPESMARLLRSLRIQEEVLGPDHAAIGPVLQTLASAHRAAGEMDRARAAMSRSLAIRRRHADLDPGALVSSLLSMGGMEDYLAQPESSLVRYHEAAHILRTRLPEKRRTLARMLTNRGIAEMRLGRNDDACRSFEGAEGIFEEECGPASPDLAQALQNHSLALRRAGRPRAAIRVARRSLAIHEASGSGESTLAGRVCVSLANLLLDAQNTDEARGLYERAATLFSDAGHGRSPSMSIILQNLAILHYRTGNARAADSIAQQTRDIVEGAYGPD…
358	GC_00000045	Accessory_genes	GCA_020431545	2737	4	6	2	0	0.45471	0.74532	0.564827							R|S	General function prediction only|Function unknown					COG0457|COG4995	Tetratricopeptide (TPR) repeat (TPR) (PDB:3AS4)|Uncharacterized conserved protein, contains CHAT domain (PUBMED:11835511)	MAARRTTSHRSEGSSTRGAASLRAAIVGLALFAAPGVAIGVSAEPA-------------DLAATGAIVRRLIHDENWSAAEREAQAARERVLRTSPVDSVALAETFDWIARIRRGDRR-----TSEPETGRLAEEALRLRRANLPANDPRIATSLFELGRVKLGVNELDESRALIEESRAFRERVLGPDDAAVGESWFGLA-------------------------------------------LVAYRQDTADALPAIDRAIAIQEKALGPDDPDYAESVSLKATLLRNLGEQDEALVLYDRAQSIFERAFGPEHPAVARVINSKGVLYRIAADFAAARQHFERALEIWEHTVGPDHAAYAITLYNLASAISALGDSEEALPLQQKVLASDLRTYGPD…
359	GC_00000045	Accessory_genes	GCA_020431545	2823	4	6	2	0	0.45471	0.74532	0.564827							S	Function unknown					COG4995	Uncharacterized conserved protein, contains CHAT domain (PUBMED:11835511)	-----------------MSTFSRTLVLAVCVLVAAGAVLGEETDPAVARAEWEARGLPLEIFEPYQRIWAQLEAKQPDEAEKAAASELAEAERLYGPESIQAAMFLDLRVQALVGLGR-----GSEDETLALAQRNARIKEAALGPDHLESAWSQTLLGWVYRERGELDPAIAAQRVSVDRMARVLGEDHPDYAKALNSLASTLQDAGRLKEAKELQLEVVRILDAADVTDVTRFT-AWNNLAIMHEMLGEYDEARRLHERTLQGRERLLPPDHPDLAQSHQNLAVVEALTGNPNGALDHFTRALEISRAAFGETHPDVASALNNLAIVYVDLGDYLRAREMLEESLAIRERLFGREHWETAQTRLNLGSLLEDMGDREEAGECYREALGIYRKQLGER…
360	GC_00000045	Accessory_genes	GCA_021604925	1242	4	6	2	0	0.45471	0.74532	0.564827							S	Function unknown					COG4995	Uncharacterized conserved protein, contains CHAT domain (PUBMED:11835511)	---------------------------------------------------------------------------------------------------------------------------------------------------------------------------------------------------------------------------------------------------------------------------------------------------------------------------------------------------------------------------------------------------------------…
361	GC_00000045	Accessory_genes	ML1_Bin_00002	3082	4	6	2	0	0.45471	0.74532	0.564827							S	Function unknown					COG4995	Uncharacterized conserved protein, contains CHAT domain (PUBMED:11835511)	---------------------MRASILFLTFALSAATSIPSTAASLVAADSLSLARSWIATADS---MRAVGVVRDGVAIDLAERALRVRESAAAVSAAADSAAASESIAECLSVLGRLRQYLAQTELARPLLERALQLRLAADPDTSLLAAQSLAELGSLESQDRNLAAALAVHRAALSIRERRLPPEAPPVAASLTSLGMAESNAGNLAAADSLLLRALAI-REKVTPRSLELAMTLHGLGTLRIAQSRYEDALALHARAVEIREAILGPDHLDLAVSLNGLALANKKLERYAEAIPLYERAIAVAERAVGVEHPFTAMFMNNLAGIRWMLGSFEESLELTQRALAIRERTLPPDHPDIVLSLQGLAILYEATGKPVEAEAMFRRALATLEKRYPPE…
362	GC_00000045	Accessory_genes	ML1_Bin_00002	1429	4	6	2	0	0.45471	0.74532	0.564827							S	Function unknown					COG4995	Uncharacterized conserved protein, contains CHAT domain (PUBMED:11835511)	---------MTPIGPPAISRMLIRTLLGMIVAPILFSCVRATTLEE---------------------ARALARSGDTAGAESAARELLQTAEAAHGPESKEAADALDVLVRSLWLQRK-----TKDPEGRALAERAVAIREKSSKPSSPELGLSLYNLATFVRVSGDFAAALPLYERALAVQESALGPSHQQVADTLNGLAILYHRTGRYEDSKRTYERSLAVQIELFGPDHDRTALVYGNLSNVLRDMDDLEGARRLQERAILIGERTHGPESPELASNILGLGHILFREGDYEGAKSRYERVLANYEKAYGPDDVRCSTPAEELSIVHLYLGDYRAARSFGERAVRLDETNRGPDHPELAASLHALGSLYEVTGDLEGAQTLFRRAVAIWEKSPGPD…
363	GC_00000046	Accessory_genes	GCA_002686915	137	4	6	2	0	0.675671	0.598507	0.634752					ko00001	KEGG Orthology (KO)>>>09190 Not Included in Pathway or Brite>>>09194 Poorly characterized>>>99997 Function unknown	R	General function prediction only			K07003	uncharacterized protein	COG1033	Predicted exporter protein, RND superfamily (MMPL) (PDB:5KHN)	MKKLLVGFSLDHPKWVIGITLAFTLALGLQIPRIHIDTDPENMLPADESVRLFHDEVKEVFGLHDLIVLGIVR--EEGVFRPETLERVARITEGILDLEGVIEDDLLAPTEVDDIFTTADGILRVDTLMDEVPESPEEARRILAQIGKNPVLRGKLASDDGKTMAVFIPLESKDRAREVAAGIRELIAAEGGDEEYHLAGIPLAEDTFGAEMFIQMAVSAPAAMLLIFLLMLYFFRKPMIIAAPMIVAMMSVIWTMGLLIGLGFTVHIMSSMIPIFLMPIAVLDSIHMITEFHERYPSSRSMRQTISDTMDELFVPMIFTSLTTVVGFVSLILTPIPPVQVFGAFVAFGIAVAWFLSMTFAVSFAALIPEKRLKNFGELPES-------RDWMRHAMHA…
364	GC_00000046	Accessory_genes	GCA_002686915	138	4	6	2	0	0.675671	0.598507	0.634752							M	Cell wall/membrane/envelope biogenesis					COG2834	Outer membrane lipoprotein-sorting protein (LolA) (PDB:1IWL)	------------------------------------------------------------------------------------------------------------------------------------------------------------------------------------------------MKGIALAGAVLAATAF-----------------------------------------------------------------------------------------------------------------------------------------------------------------------------------------------…
365	GC_00000046	Accessory_genes	GCA_013002585	980	4	6	2	0	0.675671	0.598507	0.634752							M	Cell wall/membrane/envelope biogenesis					COG2834	Outer membrane lipoprotein-sorting protein (LolA) (PDB:1IWL)	------------------------------------------------------------------------------------------------------------------------------------------------------------------------------------------------MKTLNL-----------------------------------------------------------------------------------------------------------------------------------------------------------WMSALAVALAVS----------------------------------…
366	GC_00000046	Accessory_genes	GCA_013002585	979	4	6	2	0	0.675671	0.598507	0.634752					ko00001	KEGG Orthology (KO)>>>09190 Not Included in Pathway or Brite>>>09194 Poorly characterized>>>99997 Function unknown	R	General function prediction only			K07003	uncharacterized protein	COG1033	Predicted exporter protein, RND superfamily (MMPL) (PDB:5KHN)	----------------------------------------------------------------------------------------------------------------------------------------------------------KLGSDDGLALALYIPLEAKEYADEVAKAVHEWTAAHPGDETVHVAGLPVAEDTFGLQMFQQMAMFAPAAFAVIFVLMLLFFKRLSLVLAPMIVAMMTVLWTMGALVGTGFTVHIMSSMIPVFLMPIAVLDSIHILSEVHDQRSRFRSMKETMEHVLNHLFMPITLTTITTMVGFSALIMTPIPPVQVFGGFVALGVASAWFLSLTFNPAFAVLVSAKRDAAAAAQEDKVPAQVAPEEPLGGPLQS…
367	GC_00000046	Accessory_genes	GCA_020431545	2659	4	6	2	0	0.675671	0.598507	0.634752					ko00001	KEGG Orthology (KO)>>>09190 Not Included in Pathway or Brite>>>09194 Poorly characterized>>>99997 Function unknown	R	General function prediction only			K07003	uncharacterized protein	COG1033	Predicted exporter protein, RND superfamily (MMPL) (PDB:5KHN)	MKELLIGFALNRPRWTIALAVLATIAFAXXXXXXX----XXXXXXXXXAVRVNHHEVKEAFELHDYLVVGVVREAEGGVFRPETLERVATLTEEIKDIPGVLADDILAPTEVDDVFTTPEGILRVDTLMEEAPEDLAGGQRILARIRENPILKGKLASDDGQAMAIFVPLEAKDLAHEVGSKIEVLIDDLGGDEEWHLAGIPIAEDRFGSEMFLQMAVAAPAAFLLIFLLMLFFFRNFRLVLAPMIVAMMSVTWAIGLLIGMGYTVHIMSSMIPIFLIPIAVLNSIHMLSEFHERWPKTRDRRRALRETLDELYTPMIFTSITTVVGFISLVMTPIPPVQVFGAFVAFGIAAAWFLTITFLVSYAVLVPESALENFGHVKEH-------DFVGGHWIRG…
368	GC_00000046	Accessory_genes	GCA_021604925	3370	4	6	2	0	0.675671	0.598507	0.634752					ko00001	KEGG Orthology (KO)>>>09190 Not Included in Pathway or Brite>>>09194 Poorly characterized>>>99997 Function unknown	R	General function prediction only			K07003	uncharacterized protein	COG1033	Predicted exporter protein, RND superfamily (MMPL) (PDB:5KHN)	MKALLLRMALGHPKIVIAVAALLTLGFAALIPRVQVDTDPENMLPAEELARVSHNEVKGAFGLHDYLVVGIVREGEHGVFRPETLARVNELTDAILDLDGVIEGDVVAPSAVDDVFTE-DAVLRVDTLMESAPETVADSRRVLERIRANPFLRGRLASDDGQALALFIPLESKEVAHEVGGEIQAIIDGLGGDEDYHLAGIPLAEDRFGNQMFLQMAIGGPAAFLVIFLLMWAFFRNVRLVIAPMLLAMMSVIWTMGGLIGLGFTVHIMSSMIPVFLIPIAVLDSIHVLSEFHERYPRLRNREQAMRETIDELFTPMSYTSITTIVGFASLMLTPIPPVQVFGAAVSFGVATAWLLSMTFLVAYAQLIPEKTLESFGHREES-------GGMVGALAGG…
369	GC_00000047	SCG	GCA_002686915	1291	5	6	2	0	0.764338	0.663114	0.710137					ko00001|ko00001|ko00001|ko03021	KEGG Orthology (KO)>>>09130 Environmental Information Processing>>>09132 Signal transduction>>>02020 Two-component system [PATH:ko02020]|KEGG Orthology (KO)>>>09140 Cellular Processes>>>09145 Cellular community - prokaryotes>>>05111 Biofilm formation - Vibrio cholerae [PATH:ko05111]|KEGG Orthology (KO)>>>09140 Cellular Processes>>>09142 Cell motility>>>02040 Flagellar assembly [PATH:ko02040]|Tran…	K	Transcription	COG1508	RNA polymerase	K03092	RNA polymerase sigma-54 factor	COG1508	DNA-directed RNA polymerase specialized sigma subunit, sigma54 homolog (RpoN) (PDB:5BYH)	MDLGLRLSQKLAQKLVMTPRLQQALKLLQMPSLELSQHIKEELLANPLLEVAEDAEEERKDSSETPEAESAP----DSPADDTEASQPEEEVNWADYFDDGFEFTDGAR-TIREDLEFHERDQVGRSTLGEELTEQLRMNEEDEEILRVAEYIVGCLDDKGFLVVPMEEIAEQLAVDTDLCEQALRTVQRLDPPGVGARDLRESLLIQLEVLGQGDSLAACIVRHHFEAFLRRKYQEIARALRVKVEDLQDAERDIRGLNPRPGAQLALDDARYVTPDLVVEKVEGEYVVSLFDGSVPRLRISRKYQEILRRGTPR---ETASANGK----------------------------------------PKPEGDSRRKEEVDFVQQKLQSASWLIQTIEQ…
370	GC_00000047	SCG	GCA_013002585	1203	5	6	2	0	0.764338	0.663114	0.710137					ko00001|ko00001|ko00001|ko03021	KEGG Orthology (KO)>>>09130 Environmental Information Processing>>>09132 Signal transduction>>>02020 Two-component system [PATH:ko02020]|KEGG Orthology (KO)>>>09140 Cellular Processes>>>09145 Cellular community - prokaryotes>>>05111 Biofilm formation - Vibrio cholerae [PATH:ko05111]|KEGG Orthology (KO)>>>09140 Cellular Processes>>>09142 Cell motility>>>02040 Flagellar assembly [PATH:ko02040]|Tran…	K	Transcription	COG1508	RNA polymerase	K03092	RNA polymerase sigma-54 factor	COG1508	DNA-directed RNA polymerase specialized sigma subunit, sigma54 homolog (RpoN) (PDB:5BYH)	#NAME?
371	GC_00000047	SCG	GCA_020431545	1848	5	6	2	0	0.764338	0.663114	0.710137					ko00001|ko00001|ko00001|ko03021	KEGG Orthology (KO)>>>09130 Environmental Information Processing>>>09132 Signal transduction>>>02020 Two-component system [PATH:ko02020]|KEGG Orthology (KO)>>>09140 Cellular Processes>>>09145 Cellular community - prokaryotes>>>05111 Biofilm formation - Vibrio cholerae [PATH:ko05111]|KEGG Orthology (KO)>>>09140 Cellular Processes>>>09142 Cell motility>>>02040 Flagellar assembly [PATH:ko02040]|Tran…	K	Transcription	COG1508	RNA polymerase	K03092	RNA polymerase sigma-54 factor	COG1508	DNA-directed RNA polymerase specialized sigma subunit, sigma54 homolog (RpoN) (PDB:5BYH)	MELGLRLSQKQTLKLVMTPRLQQALKLLQMPSLELSAHIEQELLTNPLLEIDET----AEASTPEPEAPESSERE-VSPDDTELD-SGRNDLDWSEYFDDGFAYADGGR-AEREETEFFERVPVGHATLADNLTEQLHLLDLDEETMRVAEYLIGCLDDQGFLAIPLEEVADELAIDVEAALRALRRVQELEPPGIGARNLPECLLIQLRQRGEAAGLAAAVVEHHFEAFKQKHYQEIAKALKVEASDIQEVAHEIATLNPRPGAQLAREDARYVVPDLVVDKIDDQYVVSLADGSVPRLRVSRQYRDILRSSARNGEAESASGGTT--------------------------GGATAAGEAAPAASPANARAAAKEEEVKFVTEKLKSANWLIQTIEQ…
372	GC_00000047	SCG	GCA_021604925	643	5	6	2	0	0.764338	0.663114	0.710137					ko00001|ko00001|ko00001|ko03021	KEGG Orthology (KO)>>>09130 Environmental Information Processing>>>09132 Signal transduction>>>02020 Two-component system [PATH:ko02020]|KEGG Orthology (KO)>>>09140 Cellular Processes>>>09145 Cellular community - prokaryotes>>>05111 Biofilm formation - Vibrio cholerae [PATH:ko05111]|KEGG Orthology (KO)>>>09140 Cellular Processes>>>09142 Cell motility>>>02040 Flagellar assembly [PATH:ko02040]|Tran…	K	Transcription	COG1508	RNA polymerase	K03092	RNA polymerase sigma-54 factor	COG1508	DNA-directed RNA polymerase specialized sigma subunit, sigma54 homolog (RpoN) (PDB:5BYH)	MELGLRLSQKQTLKLVMTPRLQQALKLLQMPSLELSAHIEQELLTNPLLELEED-------SPDPPSESERTEET-TAPDDAEFQ-AEDTTMDWSEYFDDGFEHADGGR-NEREENEFYEKVAVGRATLTESLTEQLHLQDLNEEQLRIGEYLLGCLDDSGFLVIPLEEIADELGVDLADALAALMTVQELEPAGVGARNLPESLLIQLRQTDRGDTLAARIVQDHFEAFLRKQYQDIARALKVKAEDIQDAAHEIATLNPRPGAQLALEDARYVVPDLVVSEVDGRYVVSLADGSVPRLRVSRKYREILQRDARDGEDDKKKGPASPAVSPNEADAAEVLDVVEGVAANPPAAGANGTAEAAAAPPEENARASQRKEEVKFVQDKLKSASWLIQTIEQ…
373	GC_00000047	SCG	GCA_021604925	859	5	6	2	0	0.764338	0.663114	0.710137							K	Transcription	COG1508	RNA polymerase	K03092	RNA polymerase sigma-54 factor	COG1508	DNA-directed RNA polymerase specialized sigma subunit, sigma54 homolog (RpoN) (PDB:5BYH)	#NAME?
374	GC_00000047	SCG	ML1_Bin_00002	1166	5	6	2	0	0.764338	0.663114	0.710137					ko00001|ko00001|ko00001|ko03021	KEGG Orthology (KO)>>>09130 Environmental Information Processing>>>09132 Signal transduction>>>02020 Two-component system [PATH:ko02020]|KEGG Orthology (KO)>>>09140 Cellular Processes>>>09145 Cellular community - prokaryotes>>>05111 Biofilm formation - Vibrio cholerae [PATH:ko05111]|KEGG Orthology (KO)>>>09140 Cellular Processes>>>09142 Cell motility>>>02040 Flagellar assembly [PATH:ko02040]|Tran…	K	Transcription	COG1508	RNA polymerase	K03092	RNA polymerase sigma-54 factor	COG1508	DNA-directed RNA polymerase specialized sigma subunit, sigma54 homolog (RpoN) (PDB:5BYH)	MKLGFHLAQKQTMKLVMTPRLQQALKLLQMPALELSAHIKEELLANPLLEMDEDDPVNAEVPPEAPTAEGPSEEERVSPDDSLFKTSSEENINWSDYFRDGYEYSDDGSFAEHEETEFFERVPVGRASLGDSLIDQVHLLELDEETRRVAEYLVGCLDDSGFLTAPLEEIAESLAADKSVVEKALAGLQTLDPPGIAARNLAESLLIQLRAEGKEKSLAALIIQYHFESFKQRQYQEIARALRVTPADIQDAAREIGTLNPRPGAALAIEDARYVLPDLVVEKVDGRYEVSLNEGSVPRLKVSKSYRELLTKGAPPRKAETPTPNGS--------------------------------------EPAAKNGKEETPSDVEFIQDKLKSANWLIQTIEQ…
375	GC_00000048	Accessory_genes	GCA_013002585	290	3	6	2	0	0.74398	0.82124	0.780703					ko00001	KEGG Orthology (KO)>>>09190 Not Included in Pathway or Brite>>>09191 Unclassified: metabolism>>>99985 Amino acid metabolism	Q|C	Secondary metabolites biosynthesis, transport and catabolism|Energy production and conversion			K04027	ethanolamine utilization protein EutM	COG4577	Carboxysome shell and ethanolamine utilization microcompartment protein CcmL/EutN (CcmK) (PDB:2A10)	--------MDTTEALGMIETRGFAALVEASDAMVKAARVRLVGYEKIGGGYVTAIVRGDVAAVKAATDAGSAAANKIGELVTVHVIPRPHSNVEDALPIGKTAEAVS---
376	GC_00000048	Accessory_genes	GCA_013002585	291	3	6	2	0	0.74398	0.82124	0.780703							Q|C	Secondary metabolites biosynthesis, transport and catabolism|Energy production and conversion			K04027	ethanolamine utilization protein EutM	COG4577	Carboxysome shell and ethanolamine utilization microcompartment protein CcmL/EutN (CcmK) (PDB:2A10)	----------------------------AADAMVKAARVELTRYERIGAGFVTTLVRGDVGAVKAAVAAGEVAAARVGELVSAHVIARPNEALEEVLLMRTNG-------
377	GC_00000048	Accessory_genes	GCA_020431545	793	3	6	2	0	0.74398	0.82124	0.780703					ko00001	KEGG Orthology (KO)>>>09190 Not Included in Pathway or Brite>>>09191 Unclassified: metabolism>>>99985 Amino acid metabolism	Q|C	Secondary metabolites biosynthesis, transport and catabolism|Energy production and conversion			K04027	ethanolamine utilization protein EutM	COG4577	Carboxysome shell and ethanolamine utilization microcompartment protein CcmL/EutN (CcmK) (PDB:2A10)	---------MQGQAVGLIETRGYVGLVEASDAMVKAARVTLTRYERIGSGYVTTLVRGDVGAVKAAVAAGTDAAKRVGELVSAHVIPSPHPMLESLLLASTVPGEGNDE-
378	GC_00000048	Accessory_genes	GCA_020431545	794	3	6	2	0	0.74398	0.82124	0.780703					ko00001	KEGG Orthology (KO)>>>09190 Not Included in Pathway or Brite>>>09191 Unclassified: metabolism>>>99985 Amino acid metabolism	Q|C	Secondary metabolites biosynthesis, transport and catabolism|Energy production and conversion			K04027	ethanolamine utilization protein EutM	COG4577	Carboxysome shell and ethanolamine utilization microcompartment protein CcmL/EutN (CcmK) (PDB:2A10)	----------MSEALGLIETRGFVALVEASDAMVKAANVTLVGYEKIGGGYVTAIVRGDVAAVKAATDAGAAAANKVGELVTVHVIPRPHRNVEQILPVGSAELTGA---
379	GC_00000048	Accessory_genes	ML1_Bin_00002	878	3	6	2	0	0.74398	0.82124	0.780703							Q|C	Secondary metabolites biosynthesis, transport and catabolism|Energy production and conversion					COG4577	Carboxysome shell and ethanolamine utilization microcompartment protein CcmL/EutN (CcmK) (PDB:2A10)	MEIVNVENEGRGTALGLVETRGFVGLAEASDAMVKAARVVLTKYERIGSAYVTTIVRGEVGAVKAAVAAGEEAAKRVGELVSSHVIASPHPSLESILLK-----------
380	GC_00000048	Accessory_genes	ML1_Bin_00002	879	3	6	2	0	0.74398	0.82124	0.780703					ko00001	KEGG Orthology (KO)>>>09190 Not Included in Pathway or Brite>>>09191 Unclassified: metabolism>>>99985 Amino acid metabolism	Q|C	Secondary metabolites biosynthesis, transport and catabolism|Energy production and conversion			K04027	ethanolamine utilization protein EutM	COG4577	Carboxysome shell and ethanolamine utilization microcompartment protein CcmL/EutN (CcmK) (PDB:2A10)	#NAME?
381	GC_00000049	SCG	GCA_002686915	373	5	6	2	0	0.746955	0.792658	0.769128					ko00001|ko00001|ko01000	KEGG Orthology (KO)>>>09100 Metabolism>>>09104 Nucleotide metabolism>>>00240 Pyrimidine metabolism [PATH:ko00240]|KEGG Orthology (KO)>>>09100 Metabolism>>>09111 Xenobiotics biodegradation and metabolism>>>00983 Drug metabolism - other enzymes [PATH:ko00983]|Enzymes>>>2. Transferases>>>2.7 Transferring phosphorus-containing groups>>>2.7.1 Phosphotransferases with an alcohol group as acceptor>>>2.7…	F	Nucleotide transport and metabolism	COG1435	Pyrimidine salvage	K00857	thymidine kinase [EC:2.7.1.21]	COG1435	Thymidine kinase (Tdk) (PDB:1W4R)	GSHPPDHLSSAAMQRTPEGTGWVEVICGSMFSGKTEELISRLRREVYARKRVQVFKPRIDRRYAADQVVSHSGQRIPSTEVEDGASILQLVLPETKAVGIDEAQFFGMDLVDVVNRLSAEGRRVIVAGLDQDYRGEPFEPVPQLMAIAESVTKTTAVCVVCGHPATRTQRNITESDRVLVGAGDAYEARCRSCWSPDVLPPAPREDAEDPAHEEGVTAP
382	GC_00000049	SCG	GCA_002686915	945	5	6	2	0	0.746955	0.792658	0.769128							F	Nucleotide transport and metabolism	COG1435	Pyrimidine salvage			COG1435	Thymidine kinase (Tdk) (PDB:1W4R)	-------MSSVVGEV-----GWVEVICGGMFSGKTEELIRRLVRARIAR--------------------------------------------------------------------------------------------------------------------------------------------------------------------------
383	GC_00000049	SCG	GCA_013002585	175	5	6	2	0	0.746955	0.792658	0.769128					ko00001|ko00001|ko01000	KEGG Orthology (KO)>>>09100 Metabolism>>>09104 Nucleotide metabolism>>>00240 Pyrimidine metabolism [PATH:ko00240]|KEGG Orthology (KO)>>>09100 Metabolism>>>09111 Xenobiotics biodegradation and metabolism>>>00983 Drug metabolism - other enzymes [PATH:ko00983]|Enzymes>>>2. Transferases>>>2.7 Transferring phosphorus-containing groups>>>2.7.1 Phosphotransferases with an alcohol group as acceptor>>>2.7…	F	Nucleotide transport and metabolism	COG1435	Pyrimidine salvage	K00857	thymidine kinase [EC:2.7.1.21]	COG1435	Thymidine kinase (Tdk) (PDB:1W4R)	#NAME?
384	GC_00000049	SCG	GCA_020431545	2485	5	6	2	0	0.746955	0.792658	0.769128					ko00001|ko00001|ko01000	KEGG Orthology (KO)>>>09100 Metabolism>>>09104 Nucleotide metabolism>>>00240 Pyrimidine metabolism [PATH:ko00240]|KEGG Orthology (KO)>>>09100 Metabolism>>>09111 Xenobiotics biodegradation and metabolism>>>00983 Drug metabolism - other enzymes [PATH:ko00983]|Enzymes>>>2. Transferases>>>2.7 Transferring phosphorus-containing groups>>>2.7.1 Phosphotransferases with an alcohol group as acceptor>>>2.7…	F	Nucleotide transport and metabolism	COG1435	Pyrimidine salvage	K00857	thymidine kinase [EC:2.7.1.21]	COG1435	Thymidine kinase (Tdk) (PDB:1W4R)	#NAME?
385	GC_00000049	SCG	GCA_021604925	2633	5	6	2	0	0.746955	0.792658	0.769128					ko00001|ko00001|ko01000	KEGG Orthology (KO)>>>09100 Metabolism>>>09104 Nucleotide metabolism>>>00240 Pyrimidine metabolism [PATH:ko00240]|KEGG Orthology (KO)>>>09100 Metabolism>>>09111 Xenobiotics biodegradation and metabolism>>>00983 Drug metabolism - other enzymes [PATH:ko00983]|Enzymes>>>2. Transferases>>>2.7 Transferring phosphorus-containing groups>>>2.7.1 Phosphotransferases with an alcohol group as acceptor>>>2.7…	F	Nucleotide transport and metabolism	COG1435	Pyrimidine salvage	K00857	thymidine kinase [EC:2.7.1.21]	COG1435	Thymidine kinase (Tdk) (PDB:1W4R)	#NAME?
386	GC_00000049	SCG	ML1_Bin_00002	2530	5	6	2	0	0.746955	0.792658	0.769128					ko00001|ko00001|ko01000	KEGG Orthology (KO)>>>09100 Metabolism>>>09104 Nucleotide metabolism>>>00240 Pyrimidine metabolism [PATH:ko00240]|KEGG Orthology (KO)>>>09100 Metabolism>>>09111 Xenobiotics biodegradation and metabolism>>>00983 Drug metabolism - other enzymes [PATH:ko00983]|Enzymes>>>2. Transferases>>>2.7 Transferring phosphorus-containing groups>>>2.7.1 Phosphotransferases with an alcohol group as acceptor>>>2.7…	F	Nucleotide transport and metabolism	COG1435	Pyrimidine salvage	K00857	thymidine kinase [EC:2.7.1.21]	COG1435	Thymidine kinase (Tdk) (PDB:1W4R)	#NAME?
387	GC_00000050	SCG	GCA_002686915	1048	5	6	2	0	0.79989	0.598322	0.684577					ko00001|ko03021	KEGG Orthology (KO)>>>09140 Cellular Processes>>>09142 Cell motility>>>02040 Flagellar assembly [PATH:ko02040]|Transcription machinery>>>Prokaryotic type>>>Bacterial type>>>RNA polymerase>>>Sigma factors	K	Transcription	COG0568	RNA polymerase	K03086	RNA polymerase primary sigma factor	COG0568	DNA-directed RNA polymerase, sigma subunit (sigma70/sigma32) (RpoD) (PDB:1SIG)	MATKKKRQAKTLETLKSLGGKQGFVTYDQVNESLADDASLEDMDDIYQSLNKLKLYVADTVQEGRERVARKKGRKKAADTVLPASAVRFDDPVRMYLREMGRVPLLDRAGEVEIAKRIEKGQIMVLQTVFRSASSIKELQATSAKVTREKMKLEDFVRVDAGSFGAAAIPGEKERKAAAQCVRKIGRVHNELRKLAESPPRASWTEKERQRYDKRRATLRDRMNLELLALRLNPFQAERFAERMKGLEARVRESEEEIRRVEDAVGITAEEINLLLKANGGKKSPSKKKARLSIEDLDEYARQIRNERRKIKRVEQEAMCKASDLHELRDSIRAGERMTDQAKKEMIEANVRLVISIAKRYTNRGLEFLDLIQEGNSGLMRAVDKFDYKRGYKFSTYAT…
388	GC_00000050	SCG	GCA_013002585	1084	5	6	2	0	0.79989	0.598322	0.684577							K	Transcription	COG0568	RNA polymerase			COG0568	DNA-directed RNA polymerase, sigma subunit (sigma70/sigma32) (RpoD) (PDB:1SIG)	--MAKKAHMKVLETLKKAGAKQGFLTYDQINDYLDEDASLEEMGEIYESLGKLKVDVVDSVEEGRARVERKKAKKKPAESVLPAQPVRFDDPVRMYLREMGRVPLLDRQGEIEIAKRIEKGQDMVLQTVFRSASSVKELSSMGTKVKTEKMTLEEFVRVDPQGFGATGGPTDKDRAAVLTRVRRISRAHSELEKLAAKPPRASWTEKQRQDYDKKRSTLRARVNDELKEMKLHPKVAERFVTRLKDLQERVREAEGEVRDVEEETGLTAEE-------------------------------------------------------------------------------------------------INLLVKGND----------------------…
389	GC_00000050	SCG	GCA_020431545	1565	5	6	2	0	0.79989	0.598322	0.684577							K	Transcription	COG0568	RNA polymerase	K03086	RNA polymerase primary sigma factor	COG0568	DNA-directed RNA polymerase, sigma subunit (sigma70/sigma32) (RpoD) (PDB:1SIG)	#NAME?
390	GC_00000050	SCG	GCA_020431545	1691	5	6	2	0	0.79989	0.598322	0.684577							K	Transcription	COG0568	RNA polymerase			COG0568	DNA-directed RNA polymerase, sigma subunit (sigma70/sigma32) (RpoD) (PDB:1SIG)	MAKTKKSHAKVMESLKKLGGKQGFLTYDQINDFLDEDASLEEMDEIYASLGKLQVDVVDTVEEGRQRLERKKARKKPAEPVAAVQPVRFDDPVRMYLREMGRVPLLDRQGEIEIAKRIEQGQEMVLFTVFRSASSVKELSSISGKMDKGKVPVDDVVRVDTGTFGPTGAPGEADKSAVLTRVRRIVRSHSELDKLSRTPPRASWTEKQRREYDKKRATYRSRINEDLRDLKLSPKLGEAFVLRIKDLHARVLEAEEEVRQVEEATGLTAEEINLLV--RGNELKSAKRRGRLTPEELEEHARNIKNAKRKIRRVEQEATCTAPELAELCAQIRAGEKMTEQAKREMIEANVRLVISIAKRYTNRGLEFLDLIQEGNSGLMRAVDKFEYQRGYKFSTYAT…
391	GC_00000050	SCG	GCA_021604925	3487	5	6	2	0	0.79989	0.598322	0.684577							K	Transcription	COG0568	RNA polymerase			COG0568	DNA-directed RNA polymerase, sigma subunit (sigma70/sigma32) (RpoD) (PDB:1SIG)	#NAME?
392	GC_00000050	SCG	ML1_Bin_00002	1916	5	6	2	0	0.79989	0.598322	0.684577					ko00001|ko03021	KEGG Orthology (KO)>>>09140 Cellular Processes>>>09142 Cell motility>>>02040 Flagellar assembly [PATH:ko02040]|Transcription machinery>>>Prokaryotic type>>>Bacterial type>>>RNA polymerase>>>Sigma factors	K	Transcription	COG0568	RNA polymerase	K03086	RNA polymerase primary sigma factor	COG0568	DNA-directed RNA polymerase, sigma subunit (sigma70/sigma32) (RpoD) (PDB:1SIG)	--MTTKKHTKVLESLKKIGEKQGYLTYDQINDYLDEDASLDEMDEIYESLGKLKVDVVDSPEEGRARLERKKAKKKTAEAILPSQPVRFDDPVRMYLREMGRVPLLDREGEIEIARRIETGQEMVLQTVFRSASSVKELKALADKVRTAKMAVEDFVRVDTGGFGPT-LPDKGDREDVLVRVKRIVATHVALEKLAGVTPRVSWTEKERREYDKKRTGLRDRVNEELRDLKLHPKLCERLVERLKELNLRVREAEDEIRAIEEKCGFTTEE---LITLQSPKSRAARTKSRMSPAEIEDLVTGIKNAKKRVRRVEQDALCKAPELAELVESIRAGEKMTDQAKKEMIEANVRLVISIAKRYTNRGLEFLDLIQEGNSGLMRAVDKFDYKKGYKFSTYAT…
393	GC_00000051	SCG	GCA_002686915	246	5	6	2	0	0.707477	0.78091	0.742382					ko03110	Chaperones and folding catalysts>>>Protein folding catalysts>>>Protein disulfide isomerase	O	Posttranslational modification, protein turnover, chaperones			K03671	thioredoxin 1	COG3118	Chaperedoxin CnoX, contains thioredoxin-like and TPR-like domains, YbbN/TrxSC family (CnoX) (PDB:3QDN) (PUBMED:21498507;29754824)	MSKMTAVTDANFEAEVVSSDVPVIVDFWAQWCGPCKMLTPVLEEVAAEYEGRVKIVKLNVDDNPNSATKYSIRSIPTLLYFKGGELVDQTVGAPAKGDLTKKIDSFVA
394	GC_00000051	SCG	GCA_013002585	1421	5	6	2	0	0.707477	0.78091	0.742382					ko03110	Chaperones and folding catalysts>>>Protein folding catalysts>>>Protein disulfide isomerase	O	Posttranslational modification, protein turnover, chaperones			K03671	thioredoxin 1	COG3118	Chaperedoxin CnoX, contains thioredoxin-like and TPR-like domains, YbbN/TrxSC family (CnoX) (PDB:3QDN) (PUBMED:21498507;29754824)	MSNAIAVTDKSFATEVEQSDVPVVVDFWAEWCGPCKLIAPVLDELAAEYDGRVKVTKLNVDENPQKSTEFQVRSIPTLLFFKNGEKVDQFIGVASKAELKKRFDSVA-
395	GC_00000051	SCG	GCA_020431545	3059	5	6	2	0	0.707477	0.78091	0.742382							O	Posttranslational modification, protein turnover, chaperones					COG3118	Chaperedoxin CnoX, contains thioredoxin-like and TPR-like domains, YbbN/TrxSC family (CnoX) (PDB:3QDN) (PUBMED:21498507;29754824)	MSNAMAVTD--------------------------------------------------------------------------GNFQNEVLGSNVPVVVDFWAEWCG-
396	GC_00000051	SCG	GCA_020431545	2786	5	6	2	0	0.707477	0.78091	0.742382					ko03110	Chaperones and folding catalysts>>>Protein folding catalysts>>>Protein disulfide isomerase	O	Posttranslational modification, protein turnover, chaperones			K03671	thioredoxin 1	COG3118	Chaperedoxin CnoX, contains thioredoxin-like and TPR-like domains, YbbN/TrxSC family (CnoX) (PDB:3QDN) (PUBMED:21498507;29754824)	#NAME?
397	GC_00000051	SCG	GCA_021604925	52	5	6	2	0	0.707477	0.78091	0.742382					ko03110	Chaperones and folding catalysts>>>Protein folding catalysts>>>Protein disulfide isomerase	O	Posttranslational modification, protein turnover, chaperones			K03671	thioredoxin 1	COG3118	Chaperedoxin CnoX, contains thioredoxin-like and TPR-like domains, YbbN/TrxSC family (CnoX) (PDB:3QDN) (PUBMED:21498507;29754824)	MSNATAVTDSNFEGEVLAGTEPVVVDFWAEWCGPCKLIAPVLDELAAEYQGRLKVTKLNVDENPSTSAKYGVRSIPTLLFFKEGQIVDQVIGAMSKADLKRKFDAAL-
398	GC_00000051	SCG	ML1_Bin_00002	3047	5	6	2	0	0.707477	0.78091	0.742382					ko03110	Chaperones and folding catalysts>>>Protein folding catalysts>>>Protein disulfide isomerase	O	Posttranslational modification, protein turnover, chaperones			K03671	thioredoxin 1	COG3118	Chaperedoxin CnoX, contains thioredoxin-like and TPR-like domains, YbbN/TrxSC family (CnoX) (PDB:3QDN) (PUBMED:21498507;29754824)	MSNAMAITDSNFEAEVLTGSSPVVVDFWAEWCGPCKMIAPVLDELAKEYGGKVKVAKLNVDDNPSTSAKFGIRSIPTLLFFKGGRVVDQLVGAASKTELKKKIDGLL-
399	GC_00000052	Singletons	ML1_Bin_00002	3125	1	6	6	0	0.620847	0.902713	0.735707															#NAME?
400	GC_00000052	Singletons	ML1_Bin_00002	356	1	6	6	0	0.620847	0.902713	0.735707															MNGIGWRIRGGKTTRFLPKGGRGHMRKFFVTTFVLAATLCLATSSMALEKRAAKFDDSRSDDWNAAASCLIRYYNTCTGWLWVWSGW-ADGDRVGQVVNSCCPPGQSAALLQTATLVYSGGPPGYGFTGTIAIHNTDANDCPTGAAIGSQPFLAGPSGTFVINAWGGL-PVPNEFAIVNTVADALGFSNPMAFGTEHPAAGPTGPQACGSCYPLNRVNRSFYYGTAATPICPGSPLNDGVCDAQFLWEGLASC--IVSVEETSWGSIKGLYR
401	GC_00000052	Singletons	ML1_Bin_00002	3124	1	6	6	0	0.620847	0.902713	0.735707															#NAME?
402	GC_00000052	Singletons	ML1_Bin_00002	2656	1	6	6	0	0.620847	0.902713	0.735707															#NAME?
403	GC_00000052	Singletons	ML1_Bin_00002	2657	1	6	6	0	0.620847	0.902713	0.735707															#NAME?
404	GC_00000052	Singletons	ML1_Bin_00002	2962	1	6	6	0	0.620847	0.902713	0.735707															#NAME?
405	GC_00000053	SCG	GCA_002686915	1073	5	6	2	0	0.727181	0.782297	0.753733					ko00001|ko00001|ko01000|ko01006	KEGG Orthology (KO)>>>09100 Metabolism>>>09107 Glycan biosynthesis and metabolism>>>00550 Peptidoglycan biosynthesis [PATH:ko00550]|KEGG Orthology (KO)>>>09100 Metabolism>>>09109 Metabolism of terpenoids and polyketides>>>00900 Terpenoid backbone biosynthesis [PATH:ko00900]|Enzymes>>>2. Transferases>>>2.5 Transferring alkyl or aryl groups, other than methyl groups>>>2.5.1 Transferring alkyl or ar…	I	Lipid transport and metabolism			K00806	undecaprenyl diphosphate synthase [EC:2.5.1.31]	COG0020	Undecaprenyl pyrophosphate synthase (UppS) (PDB:1X07)	MTNREQQLEQEIR----AKGGIPRHIAVIMDGNGRWARSRTLPRLDGHAAGVTSVRETVRGSAELGVEFLTLYAFSVENWNRPKVEVAGLMRVLKDTLRGEREELNRNNVQLRIIGHEEDLPADVRSTIDETRDALASNTGLVLLLALSYGGRPEIVDAARCAARRVREGTLDPDQITVESFGQMLSTAEVPDPDLLIRTSGEMRISNFLLWQIAYSEIWVTRTHWPDFRRVHLYEGIREYQKRDRRFGRVESAGESPGSDLMPSLDPGE-
406	GC_00000053	SCG	GCA_013002585	1361	5	6	2	0	0.727181	0.782297	0.753733					ko00001|ko00001|ko01000|ko01006	KEGG Orthology (KO)>>>09100 Metabolism>>>09107 Glycan biosynthesis and metabolism>>>00550 Peptidoglycan biosynthesis [PATH:ko00550]|KEGG Orthology (KO)>>>09100 Metabolism>>>09109 Metabolism of terpenoids and polyketides>>>00900 Terpenoid backbone biosynthesis [PATH:ko00900]|Enzymes>>>2. Transferases>>>2.5 Transferring alkyl or aryl groups, other than methyl groups>>>2.5.1 Transferring alkyl or ar…	I	Lipid transport and metabolism			K00806	undecaprenyl diphosphate synthase [EC:2.5.1.31]	COG0020	Undecaprenyl pyrophosphate synthase (UppS) (PDB:1X07)	MTDRERELQAEIE----AAGNLPRHVAIIMDGNGRWAKRRSLPRLAGHRAAIETVREVVRSAAEIGVEVLTLYAFSTENWNRPAAEVNGLMQVLKDTLRREQEELNENGVRLATLGREGDLPADVRRQIDVTRRALAHNDRMLLNLALSYGGRPEIVDAARALVDDVAAGRISADEIDEDAFAARLTTAGLPDPDLLIRTSGEMRVSNFLLWQIAYAEIWVTDVSWPEFRRVHLYEGLREYQRRDRRFGRTESFKDKVGRIAAQL--GGKK
407	GC_00000053	SCG	GCA_020431545	787	5	6	2	0	0.727181	0.782297	0.753733															MTKRELELKAAIQDAAANGAAIPRHVAIIM-------------------------------------------------------------------------------------------------------------------------------------------------------------------------------------------------------------------------------------------------
408	GC_00000053	SCG	GCA_020431545	2836	5	6	2	0	0.727181	0.782297	0.753733					ko00001|ko00001|ko01000|ko01006	KEGG Orthology (KO)>>>09100 Metabolism>>>09107 Glycan biosynthesis and metabolism>>>00550 Peptidoglycan biosynthesis [PATH:ko00550]|KEGG Orthology (KO)>>>09100 Metabolism>>>09109 Metabolism of terpenoids and polyketides>>>00900 Terpenoid backbone biosynthesis [PATH:ko00900]|Enzymes>>>2. Transferases>>>2.5 Transferring alkyl or aryl groups, other than methyl groups>>>2.5.1 Transferring alkyl or ar…	I	Lipid transport and metabolism			K00806	undecaprenyl diphosphate synthase [EC:2.5.1.31]	COG0020	Undecaprenyl pyrophosphate synthase (UppS) (PDB:1X07)	--------------------------AIIMDGNGRWAKSRHLPRLAGHRAGVQPVRESVRACDELGVQALTLYAFSVENWNRPRAEINGLMQALKDTLRREQPELNENGVRLRTIGRIHDLPWGVRRQIEQTTRALGDNTGMVLNLALSYGGRPELADAARAIAEDVRAGRLDPSDVDEAALERRLYTAGLPDPDLLIRTSGELRVSNFLLWQIAYAEIWVTETPWPEFGREQLYSAILDFQRRDRRFGRVESA--RPEVPSLTS------
409	GC_00000053	SCG	GCA_021604925	3120	5	6	2	0	0.727181	0.782297	0.753733					ko00001|ko00001|ko01000|ko01006	KEGG Orthology (KO)>>>09100 Metabolism>>>09107 Glycan biosynthesis and metabolism>>>00550 Peptidoglycan biosynthesis [PATH:ko00550]|KEGG Orthology (KO)>>>09100 Metabolism>>>09109 Metabolism of terpenoids and polyketides>>>00900 Terpenoid backbone biosynthesis [PATH:ko00900]|Enzymes>>>2. Transferases>>>2.5 Transferring alkyl or aryl groups, other than methyl groups>>>2.5.1 Transferring alkyl or ar…	I	Lipid transport and metabolism			K00806	undecaprenyl diphosphate synthase [EC:2.5.1.31]	COG0020	Undecaprenyl pyrophosphate synthase (UppS) (PDB:1X07)	MTNRELELKQAIDDRVAQGARIPRHVAVIMDGNGRWAKARHLPRLAGHRAGVRPVRESVRACDELGVEVLTLYAFSVENWNRPKAEIAGLMQALKDTLRREQAELNENGVSLRTIGRTDDLPFGVRRQIEKTSAALAGNQGLILNLALSYGGRPEIVDAARAVAREVEAGRLKADDVDEATFARHLYTEGLPDPDLLIRTSGELRVSNFLLWQIAYAEIWVTTTPWPDFGREHLYSGILDYFGRARRFGRVETT--SPDVALAGH--GGKK
410	GC_00000053	SCG	ML1_Bin_00002	1886	5	6	2	0	0.727181	0.782297	0.753733					ko00001|ko00001|ko01000|ko01006	KEGG Orthology (KO)>>>09100 Metabolism>>>09107 Glycan biosynthesis and metabolism>>>00550 Peptidoglycan biosynthesis [PATH:ko00550]|KEGG Orthology (KO)>>>09100 Metabolism>>>09109 Metabolism of terpenoids and polyketides>>>00900 Terpenoid backbone biosynthesis [PATH:ko00900]|Enzymes>>>2. Transferases>>>2.5 Transferring alkyl or aryl groups, other than methyl groups>>>2.5.1 Transferring alkyl or ar…	I	Lipid transport and metabolism			K00806	undecaprenyl diphosphate synthase [EC:2.5.1.31]	COG0020	Undecaprenyl pyrophosphate synthase (UppS) (PDB:1X07)	#NAME?
411	GC_00000054	SCG	GCA_002686915	548	5	6	2	0	0.782202	0.675013	0.724665	M00357|M00617	Methanogenesis, acetate => methane|Methanogen	M00357|M00617	Pathway modules; Energy metabolism; Methane metabolism|Signature modules; Module set; Metabolic capacity	ko00001|ko00001|ko00001|ko00001|ko00001|ko00001|ko01000|ko01004	KEGG Orthology (KO)>>>09100 Metabolism>>>09101 Carbohydrate metabolism>>>00010 Glycolysis / Gluconeogenesis [PATH:ko00010]|KEGG Orthology (KO)>>>09100 Metabolism>>>09101 Carbohydrate metabolism>>>00620 Pyruvate metabolism [PATH:ko00620]|KEGG Orthology (KO)>>>09100 Metabolism>>>09101 Carbohydrate metabolism>>>00630 Glyoxylate and dicarboxylate metabolism [PATH:ko00630]|KEGG Orthology (KO)>>>09100 …	I	Lipid transport and metabolism			K01895	acetyl-CoA synthetase [EC:6.2.1.1]	COG0365	Acyl-coenzyme A synthetase/AMP-(fatty) acid ligase (Acs) (PDB:4B2O) (PUBMED:14638756)	MAKKTIDALLHENRTFLPPPELAENAVVSDPAVYETARDSEAFWAEQAASFEWSSPWEKVLDWDCPWAKWFVGGKLNITVNCLDRHVRTWRRNKAAFIWEGEPGDQRVLTYADLLREVSRFANVLKSLGVGKGDRVTIYLGMVPELPIAMLACARIGAAHSVIFGGFSPESIRERVIDSDSKVVVTADGGWRRGNIVPLKRNTDEALEQCPGVEHVVVVRRIGDAANAPMHEGRDHWWHDLMAAAGSKCAPEVMDAEDLLYILYTSGTTGKPKGIAHTTGGYMVGTAVTHRWVFDLREEDVYWCTADIGWVTGHSYIVYGPLANGATGVMYEGSPDWPRKDRFWEIVEKYGVSIFYTAPTAIRTFMRWGDEHPKRHDLSSLRLLGSVGEPINPEAWMWY…
412	GC_00000054	SCG	GCA_013002585	821	5	6	2	0	0.782202	0.675013	0.724665	M00357|M00617	Methanogenesis, acetate => methane|Methanogen	M00357|M00617	Pathway modules; Energy metabolism; Methane metabolism|Signature modules; Module set; Metabolic capacity	ko00001|ko00001|ko00001|ko00001|ko00001|ko00001|ko01000|ko01004	KEGG Orthology (KO)>>>09100 Metabolism>>>09101 Carbohydrate metabolism>>>00010 Glycolysis / Gluconeogenesis [PATH:ko00010]|KEGG Orthology (KO)>>>09100 Metabolism>>>09101 Carbohydrate metabolism>>>00620 Pyruvate metabolism [PATH:ko00620]|KEGG Orthology (KO)>>>09100 Metabolism>>>09101 Carbohydrate metabolism>>>00630 Glyoxylate and dicarboxylate metabolism [PATH:ko00630]|KEGG Orthology (KO)>>>09100 …	I	Lipid transport and metabolism			K01895	acetyl-CoA synthetase [EC:6.2.1.1]	COG0365	Acyl-coenzyme A synthetase/AMP-(fatty) acid ligase (Acs) (PDB:4B2O) (PUBMED:14638756)	MSDETIANLLQEDRKFPPSDAFRAAANASDPAVYERGKDLEAFWEAHAERFDWIRKWDKVLEWDCPWAKWFVGGQLNITANCLDRHLRTERRNKAAIIWEGEPGDERVLTYADLHRETCRFANVLKGLGIKKGDRVTIYLGMVPELPIAMLACARIGAAHSVIFAGFSPDSIRERINDSESKLVITQDGGWRRGNVLPLKKAVDEALQDCPSVENVIVLERVGRETGAHMKAGRDHWWHDLIADVSRKCDPEVMDSEDLLYILYTSGTTGKPKGIAHSTAGYMIGTAVTHEWIFDLKDTDVYWCTADIGWVTGHSYIVYGPLANGATNVMYEGSPDWPEKNRFWDICEKYGVTLFYTAPTAIRTFMRWGRKHVDQHDLSSLRLLGSVGEPINPEAWMWY…
413	GC_00000054	SCG	GCA_020431545	2289	5	6	2	0	0.782202	0.675013	0.724665							I	Lipid transport and metabolism					COG0365	Acyl-coenzyme A synthetase/AMP-(fatty) acid ligase (Acs) (PDB:4B2O) (PUBMED:14638756)	#NAME?
414	GC_00000054	SCG	GCA_021604925	2180	5	6	2	0	0.782202	0.675013	0.724665	M00357|M00617	Methanogenesis, acetate => methane|Methanogen	M00357|M00617	Pathway modules; Energy metabolism; Methane metabolism|Signature modules; Module set; Metabolic capacity	ko00001|ko00001|ko00001|ko00001|ko00001|ko00001|ko01000|ko01004	KEGG Orthology (KO)>>>09100 Metabolism>>>09101 Carbohydrate metabolism>>>00010 Glycolysis / Gluconeogenesis [PATH:ko00010]|KEGG Orthology (KO)>>>09100 Metabolism>>>09101 Carbohydrate metabolism>>>00620 Pyruvate metabolism [PATH:ko00620]|KEGG Orthology (KO)>>>09100 Metabolism>>>09101 Carbohydrate metabolism>>>00630 Glyoxylate and dicarboxylate metabolism [PATH:ko00630]|KEGG Orthology (KO)>>>09100 …	I	Lipid transport and metabolism			K01895	acetyl-CoA synthetase [EC:6.2.1.1]	COG0365	Acyl-coenzyme A synthetase/AMP-(fatty) acid ligase (Acs) (PDB:4B2O) (PUBMED:14638756)	MSDETIANLLNEERTFPPSDAFRAQANVSDPDIYEQGRDLEKFWGDYAEGFEWFRKWDTVLEWDPPFAKWFQGGQLNITVNCIDRHLNGPRRNKAAFIWEGEPGDQRVLTFADLHREVCQAANALKSLGVKKGDRVTIYLGMVPELPIAMLACARIGAAHSVIFGGFSPDAIAERVQDSESNLVITADGGWRKGGVVPLKANTDEALRSCPTVKNVIVVQRVGSAANCKMKDGRDHWWQDLVRDQPRTCPPEPMDSEDLLYILYTSGTTGKPKGIAHTTAGYLMGTARTFEWVFDAKEDDVYWCTADIGWVTGHSYIVYGPLANGATGVMYEGAPDHPRRDRFWDIVEKYRVSLFYTAPTAIRTFMRWGDSFPNGRDLSSLRLLGSVGEPINPEAWMWY…
415	GC_00000054	SCG	ML1_Bin_00002	3140	5	6	2	0	0.782202	0.675013	0.724665	M00357|M00617	Methanogenesis, acetate => methane|Methanogen	M00357|M00617	Pathway modules; Energy metabolism; Methane metabolism|Signature modules; Module set; Metabolic capacity	ko00001|ko00001|ko00001|ko00001|ko00001|ko00001|ko01000|ko01004	KEGG Orthology (KO)>>>09100 Metabolism>>>09101 Carbohydrate metabolism>>>00010 Glycolysis / Gluconeogenesis [PATH:ko00010]|KEGG Orthology (KO)>>>09100 Metabolism>>>09101 Carbohydrate metabolism>>>00620 Pyruvate metabolism [PATH:ko00620]|KEGG Orthology (KO)>>>09100 Metabolism>>>09101 Carbohydrate metabolism>>>00630 Glyoxylate and dicarboxylate metabolism [PATH:ko00630]|KEGG Orthology (KO)>>>09100 …	I	Lipid transport and metabolism			K01895	acetyl-CoA synthetase [EC:6.2.1.1]	COG0365	Acyl-coenzyme A synthetase/AMP-(fatty) acid ligase (Acs) (PDB:4B2O) (PUBMED:14638756)	------------------------------------------------------------------------------------------------------------------------------------------------------------GAAHSVVFGGFSPESVRERINDSKSKVVVTADGGWRRGHVVPLKANVDEAVKGCPTVEHVVVVRRIGEKADAAFHKGRDHWWHDLVKEVPHTIEPEAMDSEDLLFILYTSGTTGKPKGIAHTTAGYMIGTAVTHKWIFDLKDEDVYWCTADIGWVTGHSYILYGPLANGATGVMYEGSPDFPDRSRFWSIVEKYGVTLFYTAPTAIRTFMRWGTEFPGRRDLSSLRLLGSVGEPINPEAWMWY…
416	GC_00000054	SCG	ML1_Bin_00002	0	5	6	2	0	0.782202	0.675013	0.724665							I	Lipid transport and metabolism					COG0365	Acyl-coenzyme A synthetase/AMP-(fatty) acid ligase (Acs) (PDB:4B2O) (PUBMED:14638756)	MSQPTIASLLNEDRRFPPSEEFRRQANVNDPAVYEKGRDLEAFWEEHAKSFDWMRPWDKILEWNVPFAKWFVGGKLNITANCLDRHLKTWRRNKAAFIWEGEPGDERTLTYLDLHRETCRFA-------------------------------------------------------------------------------------------------------------------------------------------------------------------------------------------------------------------------------------------------------------------------------------…
417	GC_00000055	SCG	GCA_002686915	1341	5	6	2	0	0.796848	0.656251	0.719748					ko00001	KEGG Orthology (KO)>>>09190 Not Included in Pathway or Brite>>>09194 Poorly characterized>>>99996 General function prediction only	L	Replication, recombination and repair			K06877	DEAD/DEAH box helicase domain-containing protein	COG1205	ATP-dependent helicase YprA, contains C-terminal metal-binding DUF1998 domain (YprA)	MSSTVPVSGEGGVPVDVARCLHKLEASRDYDGQIAHVEEIPPREACFARPGHPLPEPLEKALQGLGVEQLYSHQVHALEEARADRNVAVVTSTASGKTLCYTLPVLESLLADPDSTALFLYPTKALAQDQLRGLLRVAELSPGVAEVLRTGTYDGDTPAHGRRKLRDSGNLVLTNPDMLHSGILPYHLKWTRFLSGLRFVVVDEIHAYRGIFGSHVANVLRRLRRVCRHHGSDPRFLLGSATLANPGEFAGRLVGEPVSLVDQDGSPRGRKSFVVWNPPFLDTAKMDRRSSHVEAQHLFSSLVADRVQTICFSRARVTAELIHRYARESLQRRKPELVDSVRAYRGGYLPEERREIEKDLFSGKLLGVSSTNALELGIDIGTMEASIVVGFPSTVASLW…
418	GC_00000055	SCG	GCA_013002585	599	5	6	2	0	0.796848	0.656251	0.719748					ko00001	KEGG Orthology (KO)>>>09190 Not Included in Pathway or Brite>>>09194 Poorly characterized>>>99996 General function prediction only	L	Replication, recombination and repair			K06877	DEAD/DEAH box helicase domain-containing protein	COG1205	ATP-dependent helicase YprA, contains C-terminal metal-binding DUF1998 domain (YprA)	--------------------------------------------------------------------------------------------------------------------------------DQLRGLRRIAELSPGVADVLRTGTYDGDTPSATRRKIRDQGNVILSNPDMLHSGILPYHAKWSRFLQNLQFVVIDEIHAYRGIFGSNVANVIRRLRRVCRHYGADPQFVLCSATIANPRDFAQTLIGDEVELVDDDGSPRGAKSFVLWNAPFIDTGKMERRSSNVEAHVLMTELVKERVQTICFSRARVTAELIHRYVQEVLTREKPELANRVRPYRGGYLPKERRAIEKALFSGDLLGVSSTNALELGIDIGTLDASIVVGFPSTIASLW…
419	GC_00000055	SCG	GCA_020431545	675	5	6	2	0	0.796848	0.656251	0.719748							L	Replication, recombination and repair					COG1205	ATP-dependent helicase YprA, contains C-terminal metal-binding DUF1998 domain (YprA)	#NAME?
420	GC_00000055	SCG	GCA_020431545	2219	5	6	2	0	0.796848	0.656251	0.719748							L	Replication, recombination and repair					COG1205	ATP-dependent helicase YprA, contains C-terminal metal-binding DUF1998 domain (YprA)	--------------MDVERFLERIERSRDYGGQIAHVETLPERPARYEPLAEPFPPAIRKALQGLEICDLYSHQARCVAEARERRNVAVVTGTASGKTLAYTLPVLERLLANPEGTALFLYPTKA----------------------------------------------------------------------------------------------------------------------------------------------------------------------------------------------------------------------------------------------------------------------------------…
421	GC_00000055	SCG	GCA_021604925	3423	5	6	2	0	0.796848	0.656251	0.719748					ko00001	KEGG Orthology (KO)>>>09190 Not Included in Pathway or Brite>>>09194 Poorly characterized>>>99996 General function prediction only	L	Replication, recombination and repair			K06877	DEAD/DEAH box helicase domain-containing protein	COG1205	ATP-dependent helicase YprA, contains C-terminal metal-binding DUF1998 domain (YprA)	--------------MEAAKFLDAVGSWPAYDGQMVHVEKLPAREARFGELSEPFPLPVREALLGMGIPELWAHQARCVQEARAGKNVAVVTSTASGKTLAYTLPVLERLVLEPESTALFLYPTKALAQDQLRGLLRMAELSAGIGQVLKTGTYDGDTPSGARRKLRDDGNVILTNPDMLHSGVLPYHMKWSRFLANLHTVVIDEIHAYRGIFGSNVANVIRRLRRVCRHHGSDPRFLLGSATIANPHDFARSLLGEDVVLVDEDGSPRGPKQFVLWNPPYVDTASMERRSANVEGHRLFTELVKARVQTICFSRARVVAELIHRYTQEALTREKPELAKRVRPYRGGFLPRERREIEKALFSGELLGVSSTNALELGIDIGTLEASVVVGFPSTIASLW…
422	GC_00000055	SCG	ML1_Bin_00002	2949	5	6	2	0	0.796848	0.656251	0.719748					ko00001	KEGG Orthology (KO)>>>09190 Not Included in Pathway or Brite>>>09194 Poorly characterized>>>99996 General function prediction only	L	Replication, recombination and repair			K06877	DEAD/DEAH box helicase domain-containing protein	COG1205	ATP-dependent helicase YprA, contains C-terminal metal-binding DUF1998 domain (YprA)	--------------MNANAFLEKLRATAGRDGQLVHVEDLPAREARYARLEEPLSPALRDALQGLEIGDLYTHQARCVEEARSGRHVAVVTSTASGKTLSYTLPVLEALLADPKATALFLFPTKALAQDQLRGLSRLAELSPGIAERLRAGTYDGDTPQHGRRKLRDDGNVILTNPDMLHSGILPYHTKWSRFLANLRYVVVDEIHAYRGIFGSNVANVLRRLRRTCRHYGGEPQFFLCSATIANPREFAERLLGAPVSLVDDDGSPRGPRKFVLWNPPHLDTTKMDRRSSNVEAHALLVELVKERVQTICFSRARVTAELIHRYTQETLTREKPELARLVRAYRGGYLPQERREIEKALFSGELLAVSSTNALELGIDIGSLDAAILVGFPSTIASLW…
423	GC_00000056	SCG	GCA_002686915	228	5	6	2	0	0.771154	0.62121	0.688108					ko01000|ko01002|ko03110	Enzymes>>>3. Hydrolases>>>3.4 Acting on peptide bonds (peptidases)>>>3.4.24 Metalloendopeptidases>>>3.4.24.-|Peptidases and inhibitors>>>Metallo peptidases>>>Family M41: FtsH endopeptidase family|Chaperones and folding catalysts>>>Other chaperones and cochaperones>>>AAA proteases	O	Posttranslational modification, protein turnover, chaperones			K03798	cell division protease FtsH [EC:3.4.24.-]	COG0465	ATP-dependent Zn proteases (HflB) (PDB:1LV7)	MHEPADRKARPTKDREG-----------------------GSGKPDPGG--------------------EPPRYGRTTKTMAFWAMLALLLVVIFQTVRGGHTREETVIYTDFLQQVEAGNIKSLEIVEQEVHGELHSDALVVAQGVQRSYTNFRTDIPLQAEGLMTRIRENNPGVRIKVGVRGMNWTQVLFGWFPILLILGIWIFIMRQMQSGGNRAFTFGKSKAKML-AGGDRPDVSFKDVAGADEAKEELEEIIGFLRNPARFQKLGGKIPKGALLVGSPGTGKTLLAKAVAGEADVPFFSMSGSDFVEMFVGVGASRVRDLFEQGRKHAPCIIFIDEMDAVGRQRGAGLGGGHDEREQTLNQLLVEMDGFDSSDGVILIAATNRPDVLDPALLRP…
424	GC_00000056	SCG	GCA_013002585	762	5	6	2	0	0.771154	0.62121	0.688108							O	Posttranslational modification, protein turnover, chaperones					COG0465	ATP-dependent Zn proteases (HflB) (PDB:1LV7)	---------------------------------------------------------------------------------------------------------------------------------------------------------------------------------------------------------------------------------------------------------------------------------------------------------------------------------------------------------------------------------------------------------------…
425	GC_00000056	SCG	GCA_020431545	143	5	6	2	0	0.771154	0.62121	0.688108							O	Posttranslational modification, protein turnover, chaperones					COG0465	ATP-dependent Zn proteases (HflB) (PDB:1LV7)	---------------------------------------------------------------------------------------------------------------------------------------------------------------------------------------------------------------------------------------------------------------------------------------------------------------------------------------------------DEIDAVGRHRGAGLGGGHDEREQTLNQLLVEMDGFDSSDGVILIAATNRPDVLDPALLRP…
426	GC_00000056	SCG	GCA_020431545	471	5	6	2	0	0.771154	0.62121	0.688108							O	Posttranslational modification, protein turnover, chaperones					COG0465	ATP-dependent Zn proteases (HflB) (PDB:1LV7)	MSDRRDDYPPRD----------------------------PRDDRDRKK-------------------KDVPRYGRATKTMAFWVVVIMIFLLVFRGLYNDEPPETEINYNEFIEQIDQGNIKMVRLIDDDVHGELVAAAMTQIQGVSQGYTRFRLTLPKGLTDLPDRIVEKNPDATVTAQKPGPNWTQVVFAWLPILLILGIWVFIMRQMQSGGNRAFTFGKSRAKMLMAGGDRPKITFEDVAGATEAKQELQEIIEFLRDPAKFQKLGGKIPKGALLLGSPGTGKTLLAKAVAGE------------------------------------------------------------------------------------------------------…
427	GC_00000056	SCG	GCA_021604925	2211	5	6	2	0	0.771154	0.62121	0.688108					ko01000|ko01002|ko03110	Enzymes>>>3. Hydrolases>>>3.4 Acting on peptide bonds (peptidases)>>>3.4.24 Metalloendopeptidases>>>3.4.24.-|Peptidases and inhibitors>>>Metallo peptidases>>>Family M41: FtsH endopeptidase family|Chaperones and folding catalysts>>>Other chaperones and cochaperones>>>AAA proteases	O	Posttranslational modification, protein turnover, chaperones			K03798	cell division protease FtsH [EC:3.4.24.-]	COG0465	ATP-dependent Zn proteases (HflB) (PDB:1LV7)	MNDRRDPDDQR-----------------------------PEDPRDPGR------------------KKDAPRYGRATKTMAFWAVLILLFLVVFQTVYNDQAREVQIVYTEFLEQVDAGNIRDVRIVEQELHGELAAPAMTEYQGVNQAYTRFSVIIPPNEEGLTQRILDKNGAARISADIPGTRWTQILLAWLPILLILGIWIFIMRQMQSGGNRAFTFGKSKARLM-TGGDRPKITFEDVAGATEAKQELEEIIEFLRDPAKFQKLGGKIPKGALLLGAPGTGKTLLAKAVAGEAAVPFFSMSGSDFVEMFVGVGASRVRDLFEQGRKNAPCIIFIDEIDAVGRHRGAGLGGGHDEREQTLNQLLVEMDGFDSSEGVILVAATNRPDVLDPALLRP…
428	GC_00000056	SCG	ML1_Bin_00002	2969	5	6	2	0	0.771154	0.62121	0.688108					ko01000|ko01002|ko03110	Enzymes>>>3. Hydrolases>>>3.4 Acting on peptide bonds (peptidases)>>>3.4.24 Metalloendopeptidases>>>3.4.24.-|Peptidases and inhibitors>>>Metallo peptidases>>>Family M41: FtsH endopeptidase family|Chaperones and folding catalysts>>>Other chaperones and cochaperones>>>AAA proteases	O	Posttranslational modification, protein turnover, chaperones			K03798	cell division protease FtsH [EC:3.4.24.-]	COG0465	ATP-dependent Zn proteases (HflB) (PDB:1LV7)	MNDRPDEESKTGTDAEEKGPMPRESEEPRGESGRSDGAASGAGKPDNGRSDGGKGGAGREGPRKVVLKKDPPRYGRATKTMAFWAVLILLFLVVFHTVYNDQGREVQIIYTDFLTQIDNGNIKVLRIADQDVHGELESPAMTDFQGISQGYTRFKVIIPRQDEGLMTRVREKNPSARVSVGMPGTNWTQVLFAWLPILLILGIWIFIMRQMQSGGNRAFTFGKSKARLL-TGGDRPKITFEDVAGADEAKMELQEIIEFLREPGKFQKLGGKIPKGALLLGSPGTGKTLLAKAVAGEAAVPFFSMSGSDFVEMFVGVGASRVRDLFEQGRKNAPCIIFIDEIDAVGRHRGAGLGGGHDEREQTLNQLLVEMDGFDSSEGVILIAATNRPDVLDPALLRP…
429	GC_00000057	SCG	GCA_002686915	306	5	6	2	0	0.779414	0.669401	0.720231							R	General function prediction only					COG3379	Predicted phosphohydrolase or phosphomutase, AlkP superfamily	MSRRVLAIALDGATLDLIGPWLDDGTMPNLARLRDEGVSGPLESIIPPVTAPAWCSFMTGKNPGRHGVFEFFLREPGSFDEVPVNSAARAGKTLWEILSEAGKKVLVVGVPVTYPPSPVRGNLVGDFLTPMGNRDFTWPPELLAEIEEATGPYQLYHVEVYRKGNAAPVLDELDRVLEANRRAYHWLLTEKEWDFAMLHVWGTDRFGHELWHILDPSHPEHDPAEALICRDRCVDYFRRVDAVVGEWMAAA-PDATTVVLSDHGFGPIHRFFVFNVWLLQKGFLRLKPGLLTFARRALFEMGLTPALGYRISMKLGFARMRLASGVGTRVRLLRRINRVFLSLDDVDWSRSTAYSKGNYGQIFLNLRGREPSGSVEPGEEAERVTEEVIRELRALQDPN…
430	GC_00000057	SCG	GCA_013002585	1288	5	6	2	0	0.779414	0.669401	0.720231							R	General function prediction only					COG3379	Predicted phosphohydrolase or phosphomutase, AlkP superfamily	MSRRALVIALDGTTFDLIGPWLDDGSMPNLARLRDEGASGPLESILPPVTAPAWCSFMTGKNPGKHGVFEFFLREPGGFDEIPVSSRLRAGNAVWDLLGAAGRKVMVVNVPVTYPVKPVNGCMVGDFLTPMGQRDFTYPADLLEEIEAATGPYELYHVEVYQRGKGHLVLDELDRVLEANRRANLWMIRNKEWDFAMFHVWGTDRYGHELWHILDSSHPNHDPAEALILRE------------------------------------------------------------------------------------------------------------------------------------------------------------------------…
431	GC_00000057	SCG	GCA_020431545	2054	5	6	2	0	0.779414	0.669401	0.720231							R	General function prediction only					COG3379	Predicted phosphohydrolase or phosphomutase, AlkP superfamily	#NAME?
432	GC_00000057	SCG	GCA_020431545	2055	5	6	2	0	0.779414	0.669401	0.720231							R	General function prediction only					COG3379	Predicted phosphohydrolase or phosphomutase, AlkP superfamily	MSRRVLVVALDGTTFDLIGPWLDDGSMPNLARLREEGTHGPLRSIVPPVTAPAWCSFMTGKNPGKHGVYEFFLREPGSFDEIPVSAKVRRGRTVWELLGDSGKRVLVVNVPVTYPPAPVNGSLIGDFLTPMGERDFTFPRGLLKEVEEATGPYELYHVEVYRRGKGHVVLDELDRVLEANRRANRWLIENKPFDFAMFHVWGTDRFGHELWHVLDPSHPMHDPAEALLLRDRCLAYWRRVDEVVGEWFAAAGPDTTRFVISDHGFGPIHRFLVINAWLLQKGWIRLRPTVTSFVRRSLFELGLSPATGYRMAMRLGFARLRLASGVGTRKRLIERVNRVFLSLHDVDWSRTRAX---------------------------------------------…
433	GC_00000057	SCG	GCA_021604925	1593	5	6	2	0	0.779414	0.669401	0.720231							R	General function prediction only					COG3379	Predicted phosphohydrolase or phosphomutase, AlkP superfamily	MSRRVLVIALDGTTFDLIGPWLADGSLPNLARLRDEGVTGPLQSIVPPVTAPAWCSFMTGKNPGKHGVFEFFMRAPGGFEEVPVSSSSRAGRTLWQLLGDSGKKVMVVNVPVTYPPTPVNGHLIGDFLTPMGDREFTWPHGLLREVEEATGPYELYHVEVYRKGRAGVVLDELERVLAANRRANRWLIENKEWDFAMFHVWGTDRFGHELWHLLDERHPMHDPAEAHIHRDRAVGYWRQVDAAVGEWIEAAGEDVTTLVISDHGFGPIHQFLVFNVWLLQQGWIRLKPGIGAFVRRSLFELGLSPALGYRLSMRLGFARLRLSAGVGTRKRLLERINRVFLSLNDVDWSRTKVYSKGNYGQLFLNLKGREPHGIVEPGTEAEAVLDDLARGLRELRDPE…
434	GC_00000057	SCG	ML1_Bin_00002	2083	5	6	2	0	0.779414	0.669401	0.720231							R	General function prediction only					COG3379	Predicted phosphohydrolase or phosphomutase, AlkP superfamily	MARRLLVIALDGATLDLIGPWLDDGTMPTLARLRSEGVSGRLRSIVPPVTAPAWCTFMTGKNPGKHGVFEFFLRAPGSFDEVPVNSHMRDGRTIWDLLGDAGKRVLVVGVPVTYPPTPVNGHLVGDFLTPRGDRRFTFPRELLDEIERATGPYELYHIEVYRKGSAHLVLEELERVLDANRRSYSWLLKNKEWDFAMLHVWGTDRFGHELWHILDARHPMHDPAESAIHAPRCVAYWKSVDAAVQEWIDAA-PDAAVLVLSDHGFGPIHRFLSFNVMLLERGFIKLRAGWDTFVRRSLFELGVTPALGYKMSMRLGFAKMRLAAGVGTRGELFRKINRVFLSLNDVDWSRTRVYSKGNYGQMFLNLRGREPFGIVSKGAQADHVLDELTAALADLRDPV…
435	GC_00000058	Accessory_genes	GCA_013002585	369	4	6	2	0	0.71034	0.600918	0.651064							I	Lipid transport and metabolism	COG0439	Fatty acid biosynthesis			COG0439	Biotin carboxylase (AccC) (PDB:1BNC)	MTNVVFVAPFLLETTLQFIEATCDLPGVRVSLVTQDPESKVPAALRKKVAEVEVAENALEAPSIQESVLLLKKKTGSVDRLLGALEELQVPLGEVREALQITGMTGDTARKFRDKALMKDVLAQAGLPCARHRRVSSSDEIWEFVKEVGYPLVFKPTAGSGSRSTFRVADEEQLKEAIGWGEPTVQHEAMLEEFVTGEEHSFDSVFLGGRMVWHSTTDYYPGPLEVLENPWVQWCVVLPRERNRPDFAEFRPLAEKALQTLGMVNGLSHMEWFRMPDGRFAISEVGARPPGAQFVRLISYAHDTNMYAAWAKLMVFDRFDPPDRPFAAGAAYLRGQGDGKVVKIHGLEEAQKKVGKLAVEVKLPRKGQSPGGTYDGDGYVIVRHPETAVVKEALASIVR…
436	GC_00000058	Accessory_genes	GCA_020431545	2393	4	6	2	0	0.71034	0.600918	0.651064							I	Lipid transport and metabolism	COG0439	Fatty acid biosynthesis			COG0439	Biotin carboxylase (AccC) (PDB:1BNC)	MPVVVFVAPFLLPTTRRFVEHAATLPGVRLALVTQEPAEKIPAPLRKQLAAQEIVENALDPDVITGAVRAVNTRLGPVHRVLGALEELQVPLGEVRDRLGIPGMGAEAARNFRDKARMKEVLRANGLPCARHTRVRSDDEAWAFVREVGYPLIVKPTAGSGSRNTFRVEDEEQMREVLALDRSGPGAETMIEEFVTGQEHSFDSVFLNGRLVWFSCCHYFPRPLDILENDWMQWCVVIPREADHPRYADIRVVAEAALRKLGMVDGLSHMEWFRRPDGGIAISEVGARP--------------------------------------------------------------------------------------------------------------…
437	GC_00000058	Accessory_genes	GCA_020431545	704	4	6	2	0	0.71034	0.600918	0.651064															#NAME?
438	GC_00000058	Accessory_genes	GCA_021604925	1440	4	6	2	0	0.71034	0.600918	0.651064							I	Lipid transport and metabolism	COG0439	Fatty acid biosynthesis			COG0439	Biotin carboxylase (AccC) (PDB:1BNC)	#NAME?
439	GC_00000058	Accessory_genes	GCA_021604925	1183	4	6	2	0	0.71034	0.600918	0.651064							I	Lipid transport and metabolism	COG0439	Fatty acid biosynthesis			COG0439	Biotin carboxylase (AccC) (PDB:1BNC)	-----------MEATLRFVRATARLPGVRLGLVTQE-SRYIPPDLDD--VDVEITTDALTPASIRTAIRALSGRIGPPDRLLGTLEELQVPLGEVRSALGIPGMDGETARNFRDKARMKEILQAAGLPCARHTRVRSAEEARSFAAQVGYPLIVKPT--------------------------------------------------------------------------------------------------------------------------------------------------------------------------------------------------------------------------------------------------…
440	GC_00000058	Accessory_genes	ML1_Bin_00002	677	4	6	2	0	0.71034	0.600918	0.651064							I	Lipid transport and metabolism	COG0439	Fatty acid biosynthesis			COG0439	Biotin carboxylase (AccC) (PDB:1BNC)	MPNVVFVAPFFLEATVRFVDATASLPGVRLGLVSQDPSDRLPPGLRGKLAGHVQLDDALDSGKIAGACKRIAGTLGSIDRLMGAFEELQVPLGEVRDSLGIEGMDGETAKNFRDKARMKDVLTAAGVPCARHARISSEDEVWRFAERVGYPLIVKPLAGSGSRNTFRVNRAEELRDCLRWNEASGGM--MIEEFITGEEYSFDSVFLGGRMAWHSINHYFPGPLEVLENPWIQWCVMLPRETNRPEYEEIRRQADKALHALGMKSGLSHMEWFRREGGGVAISEVGARPPGAQFVTLISYAHDIDLHREWARLMVFDEFPCPARKYAAGAAFLRGQGTGRVRAIHGLEEAQREVGQIVVEVKLPKEGQSSREAYDGDGYVIVRHPETAVVKHALDRIIR…
441	GC_00000059	SCG	GCA_002686915	1333	5	6	2	0	0.71079	0.783796	0.74551	M00048	De novo purine biosynthesis, PRPP + glutamine => IMP	M00048	Pathway modules; Nucleotide metabolism; Purine metabolism	ko00001|ko01000	KEGG Orthology (KO)>>>09100 Metabolism>>>09104 Nucleotide metabolism>>>00230 Purine metabolism [PATH:ko00230]|Enzymes>>>5. Isomerases>>>5.4 Intramolecular transferases>>>5.4.99 Transferring other groups>>>5.4.99.18 5-(carboxyamino)imidazole ribonucleotide mutase	F	Nucleotide transport and metabolism	COG0041	Purine biosynthesis	K01588	5-(carboxyamino)imidazole ribonucleotide mutase [EC:5.4.99.18]	COG0041	Phosphoribosylcarboxyaminoimidazole (NCAIR) mutase (PurE) (PDB:1D7A)	MADPRVLVMIGSESDREQMQGCVDYLDRFEIPYEFVVSSAHRTPEKTRQYAQSASERGVRIIICGAGMSAHLPGAVAAETTLPVIGVPLPGSALSGMDSLQSIVQMPAGVPVATMAIGTAGARNAAIFAAQVIALTDEDTRERLTEFKTELASR
442	GC_00000059	SCG	GCA_013002585	482	5	6	2	0	0.71079	0.783796	0.74551	M00048	De novo purine biosynthesis, PRPP + glutamine => IMP	M00048	Pathway modules; Nucleotide metabolism; Purine metabolism	ko00001|ko01000	KEGG Orthology (KO)>>>09100 Metabolism>>>09104 Nucleotide metabolism>>>00230 Purine metabolism [PATH:ko00230]|Enzymes>>>5. Isomerases>>>5.4 Intramolecular transferases>>>5.4.99 Transferring other groups>>>5.4.99.18 5-(carboxyamino)imidazole ribonucleotide mutase	F	Nucleotide transport and metabolism	COG0041	Purine biosynthesis	K01588	5-(carboxyamino)imidazole ribonucleotide mutase [EC:5.4.99.18]	COG0041	Phosphoribosylcarboxyaminoimidazole (NCAIR) mutase (PurE) (PDB:1D7A)	#NAME?
443	GC_00000059	SCG	GCA_020431545	1330	5	6	2	0	0.71079	0.783796	0.74551	M00048	De novo purine biosynthesis, PRPP + glutamine => IMP	M00048	Pathway modules; Nucleotide metabolism; Purine metabolism	ko00001|ko01000	KEGG Orthology (KO)>>>09100 Metabolism>>>09104 Nucleotide metabolism>>>00230 Purine metabolism [PATH:ko00230]|Enzymes>>>5. Isomerases>>>5.4 Intramolecular transferases>>>5.4.99 Transferring other groups>>>5.4.99.18 5-(carboxyamino)imidazole ribonucleotide mutase	F	Nucleotide transport and metabolism	COG0041	Purine biosynthesis	K01588	5-(carboxyamino)imidazole ribonucleotide mutase [EC:5.4.99.18]	COG0041	Phosphoribosylcarboxyaminoimidazole (NCAIR) mutase (PurE) (PDB:1D7A)	#NAME?
444	GC_00000059	SCG	GCA_020431545	248	5	6	2	0	0.71079	0.783796	0.74551							F	Nucleotide transport and metabolism	COG0041	Purine biosynthesis			COG0041	Phosphoribosylcarboxyaminoimidazole (NCAIR) mutase (PurE) (PDB:1D7A)	-MDPKVLILV--------------------------------------------------------GSQSDEEAMQGCFDNLRKFGIPY------------------------EFHVSSAHRKPAQ----------------------------
445	GC_00000059	SCG	GCA_021604925	1094	5	6	2	0	0.71079	0.783796	0.74551	M00048	De novo purine biosynthesis, PRPP + glutamine => IMP	M00048	Pathway modules; Nucleotide metabolism; Purine metabolism	ko00001|ko01000	KEGG Orthology (KO)>>>09100 Metabolism>>>09104 Nucleotide metabolism>>>00230 Purine metabolism [PATH:ko00230]|Enzymes>>>5. Isomerases>>>5.4 Intramolecular transferases>>>5.4.99 Transferring other groups>>>5.4.99.18 5-(carboxyamino)imidazole ribonucleotide mutase	F	Nucleotide transport and metabolism	COG0041	Purine biosynthesis	K01588	5-(carboxyamino)imidazole ribonucleotide mutase [EC:5.4.99.18]	COG0041	Phosphoribosylcarboxyaminoimidazole (NCAIR) mutase (PurE) (PDB:1D7A)	#NAME?
446	GC_00000059	SCG	ML1_Bin_00002	1855	5	6	2	0	0.71079	0.783796	0.74551	M00048	De novo purine biosynthesis, PRPP + glutamine => IMP	M00048	Pathway modules; Nucleotide metabolism; Purine metabolism	ko00001|ko01000	KEGG Orthology (KO)>>>09100 Metabolism>>>09104 Nucleotide metabolism>>>00230 Purine metabolism [PATH:ko00230]|Enzymes>>>5. Isomerases>>>5.4 Intramolecular transferases>>>5.4.99 Transferring other groups>>>5.4.99.18 5-(carboxyamino)imidazole ribonucleotide mutase	F	Nucleotide transport and metabolism	COG0041	Purine biosynthesis	K01588	5-(carboxyamino)imidazole ribonucleotide mutase [EC:5.4.99.18]	COG0041	Phosphoribosylcarboxyaminoimidazole (NCAIR) mutase (PurE) (PDB:1D7A)	#NAME?
447	GC_00000060	Accessory_genes	GCA_013002585	1379	4	5	2	0	0.852208	0.658932	0.74321							O	Posttranslational modification, protein turnover, chaperones					COG0719	Fe-S cluster assembly scaffold protein SufB (SufB) (PDB:1VH4)	#NAME?
448	GC_00000060	Accessory_genes	GCA_013002585	1160	4	5	2	0	0.852208	0.658932	0.74321					ko00001	KEGG Orthology (KO)>>>09190 Not Included in Pathway or Brite>>>09194 Poorly characterized>>>99996 General function prediction only	O	Posttranslational modification, protein turnover, chaperones			K09014	Fe-S cluster assembly protein SufB	COG0719	Fe-S cluster assembly scaffold protein SufB (SufB) (PDB:1VH4)	--MSSTEKTLEEFASREYKEGWVTEIEAETLPPGLDEDVVRKISAIKGEPEWLLEWRLKAYRHWLDMKEPQWPNVNINPVDYQAVSYYSAPK---KPLASLDEVDPVLLETYEKLGIPIGEQKALAGVAVDAVFDSVSVATTFREKLGELGIIFCSFSEAVKDHPELVKKYMGTVVPYSDNFYATLNSAVFTDGSFVYIPEGVKCPMELSTYFRINAANTGQFERTLIVADKGSSVSYLEGCTAPMRDENQLHAAVVELVALDDAEIKYSTIQNWYPGDKEGKGGIYNFVTKRGICKGDNSRISWTQVETGSAITWKYPSCILKGDNSVGEFYSVALTSGMQQADTGTKMIHMGKNTRSTIVAKGISAMKGHNTYRGLVKVLKSAENARNFTQCDSMLI…
449	GC_00000060	Accessory_genes	GCA_020431545	1086	4	5	2	0	0.852208	0.658932	0.74321							O	Posttranslational modification, protein turnover, chaperones			K09014	Fe-S cluster assembly protein SufB	COG0719	Fe-S cluster assembly scaffold protein SufB (SufB) (PDB:1VH4)	MSSSNDTQTLHEFANREYKWGFVTDIEADSLPPGLDEDVVRAISARKGEPDWMTEWRLKAFRQWQASEEPAWQNVHYPPIDYQAIRYYSAPKSKADAPKSLDEVDPKLLETYEKLGIPLNEQKLLAGVAVDAVFDSVSVATTFKDKLNELGIIFCSFSEAVREHPELIKKYMGSVVPYSDNYFATLNSAVFTDGSFVYVPEGVRCPMELSTYFRMNAEGTGQFERTLIIADEGSYVSYL----------------------------------------------------------------------------------------------------------------------------------------------------------------…
450	GC_00000060	Accessory_genes	GCA_021604925	2447	4	5	2	0	0.852208	0.658932	0.74321					ko00001	KEGG Orthology (KO)>>>09190 Not Included in Pathway or Brite>>>09194 Poorly characterized>>>99996 General function prediction only	O	Posttranslational modification, protein turnover, chaperones			K09014	Fe-S cluster assembly protein SufB	COG0719	Fe-S cluster assembly scaffold protein SufB (SufB) (PDB:1VH4)	MSSSTDTQTLHDVANQEYKYGFITDVASDSLPPGLDEGVIRALSAIKKEPEWLTEWRLKAYRHWLTMEEPHWPKVEYTPVDYQSISYYSAPKSQEDGPKSLDEVDPELLETYKKLGIPLSEQKMLSGIAVDAVFDSVSVATTFKDKLGELGIIFCSFSEAVLEHPELVRKYLGSVVPYSDNFFATLNSAVFSDGSFVYIPPGVRCPMELSTYFRINAANTGQFERTLIVADKGSYVSYLEGCTAPMRDENQLHAAIVEIVALEDAEVKYSTIQNWYPGDKEGKGGIFNFVTKRGMCKGDRSKISWTQVETGSAITWKYPSCILKGDDSVGEFYSVALTSGRQQADTGTKMIHIGKNTRSTIISKGISALNGQNSYRGLVRVQKGAENARNFTQCDSMLL…
451	GC_00000060	Accessory_genes	ML1_Bin_00002	2101	4	5	2	0	0.852208	0.658932	0.74321					ko00001	KEGG Orthology (KO)>>>09190 Not Included in Pathway or Brite>>>09194 Poorly characterized>>>99996 General function prediction only	O	Posttranslational modification, protein turnover, chaperones			K09014	Fe-S cluster assembly protein SufB	COG0719	Fe-S cluster assembly scaffold protein SufB (SufB) (PDB:1VH4)	--MTDTTSTVEQFAKRDYKYGFVTDIEHESIRPGLDEDIVRLISEKKGEPAWLLEWRLKAYRHWLGMKEPAWQNVHYPPIDYQKIIYYSAPKSK-KTLESLDEVDPKLLETYAKLGIPLNEQKLLAGVAVDAVFDSVSVGTTFKAKLAELGIIFGSFSDAVHEHPDLVRKYLGSVVPYSDNYFATLNSAVFSDGSFAYIPKGVRCPMELSTYFRINAASTGQFERTLIVAEEGSSVSYLEGCTAPMRDENQLHAAVVELVALDRATIKYSTIQNWYPGDADGKGGIYNFVTKRGLCAGRASRISWTQVETGSSITWKYPSCILKGDDSVGEFYSVAMTSGKQQADTGTKMIHIGKNTTSTIVSKGISAMRGQNTYRGLVRILKGADNARNYTQCDSMLL…
452	GC_00000061	Accessory_genes	GCA_013002585	368	4	5	2	0	0.763572	0.736176	0.749624							I	Lipid transport and metabolism	COG0439	Fatty acid biosynthesis			COG0439	Biotin carboxylase (AccC) (PDB:1BNC)	MNVLMLSPGFPAEMAHFTRGLAEVGATVIGLGDQPPGALPEEARRSLAKYVQVGSFADHDAMLGRVQQLANEVKIDRVECLWEPLMIPAARMRELLGLPGMTVEETVPFRDKEVMKERLDAAGIRTPRHARANTVAECREGAERVGFPLIIKPIDGAGSQDTYRIDSARELENVFGKLGHISEVTIEEFIDGEDCTFDTVCINGEVAYHNIAYYRPRALIGRENPWISQQTICRRDVDGEWCRDGAKMGFDVHKVLPVGTGFTHMEWYRMADGEAVFGEIAARPAGVRTVDLMNFACDIDLYTGWAEAVCWGKFTQNVERRYHS---------------------------------------------------------------------------…
453	GC_00000061	Accessory_genes	GCA_013002585	319	4	5	2	0	0.763572	0.736176	0.749624							I	Lipid transport and metabolism	COG0439	Fatty acid biosynthesis			COG0439	Biotin carboxylase (AccC) (PDB:1BNC)	--------------------------------------------------------------------------------------------------------------------------------------------------------------------------------------------------------------------------------------------------------------------------------------------------------------------------------------------------------RVMAEFGHHVCAVDLTPVGSPAKGRGQSVVGDGFVMLRHPDLDAVLGMADRIGTD…
454	GC_00000061	Accessory_genes	GCA_020431545	705	4	5	2	0	0.763572	0.736176	0.749624							I	Lipid transport and metabolism	COG0439	Fatty acid biosynthesis			COG0439	Biotin carboxylase (AccC) (PDB:1BNC)	MNVLMLSPGFPVEQPHFTAGLAEVGANVIGMGDQPQAALPERARNALSAYVQVRSLTDEAHLLEEVKKVADKVRLDRIETLWEPVMVAAARCREALGISGLTVDETIPFRDKEIMKQRLDAAGIRTPRHGNAHTVAEVRAHAERIGFPLIVKPIAGAGSQDTYRVDDAHQLEEVLPKLRHVEEVSVEEFIDGEDYTFDTVCVDGHVEYFNIAFYRPRALVCREHHWMSQQTICRRDVDSHHVAQGREMGFAVLKALGFRTGFTHMEWYRKPNGEAVFGEIAARAPGVRTVDLMNFACDLDLYRGWAEAVCHGRFSQPVVRKYHSAGVFKRANGEGIVRRIDGLDRILTEMGHHITAVDLTPVGAPRKNWRTSVIGDGYVMMRHPDLETVLEMADRVATE…
455	GC_00000061	Accessory_genes	GCA_021604925	1441	4	5	2	0	0.763572	0.736176	0.749624							I	Lipid transport and metabolism	COG0439	Fatty acid biosynthesis			COG0439	Biotin carboxylase (AccC) (PDB:1BNC)	MNVLMLSPGFPVEQPFFTRGLAEVGAKVIGMGDQPKAALPEMCRESLSAYVQVKSLTNIPSLLDEVRQVASRTSIDLVETLWEPVMIPAARIREMLGVPGMTADETTPFRDKEVMKQRLDAAGIRTPRHGNATTSGQIWEHAERIGFPLIVKPIDGAGSQDTYKVQDKKDLERVIGLVRHVPEVSVEEFVEGEDYTFDTVAIRGEPAYYNIAYYRPRALVARAHEWISQQTICRRDVDSHHVEQGREMGFAVMKALGVQTGFTHMEWYRKPDGEAVFGEIAARAPGVRTVDLMNFACDIDLYRGWAEAVCHGRFTQPIDRKYFSAGIFKRANGRGTVRKIDGLDRVLEEFGHHICAVNLTPVGQPRRDSRSSVIGDGFVMLRHPDLEATLEMADRVSTE…
456	GC_00000061	Accessory_genes	ML1_Bin_00002	676	4	5	2	0	0.763572	0.736176	0.749624							I	Lipid transport and metabolism	COG0439	Fatty acid biosynthesis			COG0439	Biotin carboxylase (AccC) (PDB:1BNC)	MNVVFLSPGFPPEMPYFTKGLAEVGAKVIGMGDQPEGALPEMTRKHLAAYVQVRSFSDEGALVDEARRLASKAKVDRIECLWEPLMIAAAKMREALGLPGMTVEETIPFRDKEVMKRVLDAAGIRTPRHANAHTVAQVREAAVGIGYPLVVKPIAGAGSADTYRINDARELEQVVPLLGHVPEVSVEEFVEGEDYTFDTICAGGKILYFNISFYRPRALESRMNAWVSQQTLSRRDLDSPELASGRKMGLAVLDALHFKTGFTHMEWYRKPSGEAIFGEIGARSPGARTVDVMNFASDLDLFRGWAEAVCWGTFSQPIVRKYNSAAIFKRAAGEGRIRRYEGLDRLLSEIGQNICAIELSPIGTPKKDWKKSVIADGFLMVRHPDLETTMRLADRVGTE…
457	GC_00000062	Accessory_genes	GCA_013002585	543	4	5	2	0	0.800014	0.709549	0.752071							G	Carbohydrate transport and metabolism	COG0021	Pentose phosphate pathway			COG0021	Transketolase (TktA) (PDB:1AY0)	----------------------------------------------------------------------------------------------------------------------------------------------------------------------------------------------------------------------------------------------------------EDGSDWEGVTQALVSGVHGPNPDKAPVCVWGKTLKGRGYAYTGYKSHGAPAKTNSDDYWRIRKEFADKYGIEFAGQGEPTPSDPAALHEQVAENMRRALSLFESDQGLLDYVADRLVEIGDSVPEKHPGLKFKADETPFEDPSFWDFEN…
458	GC_00000062	Accessory_genes	GCA_013002585	314	4	5	2	0	0.800014	0.709549	0.752071							G	Carbohydrate transport and metabolism	COG0021	Pentose phosphate pathway			COG0021	Transketolase (TktA) (PDB:1AY0)	-MKTLATPDLETRLDELRPHFSDWEKVKDMVDSMIDMMLNYRQSGHPGGSRSKVHLLVTTLLGGVMRWDIRNPEKPFGDKFVLVAGHTCPVVYATLAVLNQALRLKYQQTKDPKYLVPDAENKMLTWEDLMTLRRHGGLPGHAEMEGKTLFFKSNTGPSGHGSPAAAGEAIALKRAGAGDVRVFAYEGEGGLTAGASWETRNTAWGLGLDNLVYVLDWNDEGIDARPCSSVVHGGPEDWFGSAGFKVVG------------------------------------------------------------------------------------------------------------------------------------------------------…
459	GC_00000062	Accessory_genes	GCA_020431545	134	4	5	2	0	0.800014	0.709549	0.752071	M00004|M00007|M00165|M00167|M00611|M00612	Pentose phosphate pathway (Pentose phosphate cycle)|Pentose phosphate pathway, non-oxidative phase, fructose 6P => ribose 5P|Reductive pentose phosphate cycle (Calvin cycle)|Reductive pentose phosphate cycle, glyceraldehyde-3P => ribulose-5P|Oxygenic photosynthesis in plants and cyanobacteria|Anoxygenic photosynthesis in purple bacteria	M00004|M00007|M00165|M00167|M00611|M00612	Pathway modules; Carbohydrate metabolism; Central carbohydrate metabolism|Pathway modules; Carbohydrate metabolism; Central carbohydrate metabolism|Pathway modules; Energy metabolism; Carbon fixation|Pathway modules; Energy metabolism; Carbon fixation|Signature modules; Module set; Metabolic capacity|Signature modules; Module set; Metabolic capacity	ko00001|ko00001|ko01000	KEGG Orthology (KO)>>>09100 Metabolism>>>09101 Carbohydrate metabolism>>>00640 Propanoate metabolism [PATH:ko00640]|KEGG Orthology (KO)>>>09100 Metabolism>>>09105 Amino acid metabolism>>>00280 Valine, leucine and isoleucine degradation [PATH:ko00280]|Enzymes>>>1. Oxidoreductases>>>1.2 Acting on the aldehyde or oxo group of donors>>>1.2.4 With a disulfide as acceptor>>>1.2.4.4 3-methyl-2-oxobutano…	G	Carbohydrate transport and metabolism	COG0021	Pentose phosphate pathway	K00615	transketolase [EC:2.2.1.1]	COG0021	Transketolase (TktA) (PDB:1AY0)	-----MKEDLEARLEELSGHWEQWEKVKDLVDSMIDMMLNYRQSGHPGGSRSKVHLLVTTLLGGIMRWDIRHPEKAYGDKFILVAGHTVPLVYATLTVFCHALRLKYEKTGDPRYRIEDPEERSMMWEDLLDLRRNGGLAGHAEMEGKTLFFKFNTGPSGHGSPAAAGEAVALKRAGAGDVRVYAFEGEGGLTAGASHETRNTGWGLGLDNLVYVVDWNDEGIDPRRCSSVVYGSPRDWFGSAGWKVAAAENGSDWADVSRALLEGVHGANEGHVPVCVYGKTLKGRGYPTTGYKSHGAAAPQNGEGYWKVRREFTEKYGIEFEGQDQPAPADPAAFRAQVATNLQRALSLFERDPKLLDYLADRLVEIGDSVPQTVKGAKIDPAVTPFEDPEFWDFEK…
460	GC_00000062	Accessory_genes	GCA_021604925	2832	4	5	2	0	0.800014	0.709549	0.752071	M00004|M00007|M00165|M00167|M00611|M00612	Pentose phosphate pathway (Pentose phosphate cycle)|Pentose phosphate pathway, non-oxidative phase, fructose 6P => ribose 5P|Reductive pentose phosphate cycle (Calvin cycle)|Reductive pentose phosphate cycle, glyceraldehyde-3P => ribulose-5P|Oxygenic photosynthesis in plants and cyanobacteria|Anoxygenic photosynthesis in purple bacteria	M00004|M00007|M00165|M00167|M00611|M00612	Pathway modules; Carbohydrate metabolism; Central carbohydrate metabolism|Pathway modules; Carbohydrate metabolism; Central carbohydrate metabolism|Pathway modules; Energy metabolism; Carbon fixation|Pathway modules; Energy metabolism; Carbon fixation|Signature modules; Module set; Metabolic capacity|Signature modules; Module set; Metabolic capacity	ko00001|ko00001|ko01000	KEGG Orthology (KO)>>>09100 Metabolism>>>09101 Carbohydrate metabolism>>>00640 Propanoate metabolism [PATH:ko00640]|KEGG Orthology (KO)>>>09100 Metabolism>>>09105 Amino acid metabolism>>>00280 Valine, leucine and isoleucine degradation [PATH:ko00280]|Enzymes>>>1. Oxidoreductases>>>1.2 Acting on the aldehyde or oxo group of donors>>>1.2.4 With a disulfide as acceptor>>>1.2.4.4 3-methyl-2-oxobutano…	G	Carbohydrate transport and metabolism	COG0021	Pentose phosphate pathway	K00615	transketolase [EC:2.2.1.1]	COG0021	Transketolase (TktA) (PDB:1AY0)	----MQKTDPTAHLDEMRQQFEHWEKTKDLVDSMIDMMLNYRQSGHPGGSRSKVHMLLATLLGGNMRWDVRHPEKPYGDRFVLVAGHTVPLIYATLTVFCHALRLKYAQTGDPKYLIEDPEHRSMMWEDLLNFRHNGGLAGHAEMEGKTLFFKFNTGPSGHGSPAAAGEAIALKRAGAGEVRVFAVEGEGGLTAGASHETRNTAWGLGLDNLVYLVDWNDEGIDPRRCSSVVYGGPEDWFGSAGWKVSGTEEGSTWEGVSQALVDGLHRDNPNKAPICIWGKTVKGRGYVYTGYKSHGAPAPRNGEGYWKIRADFSRKYGIEFEGQDQPAPESAEELRKQVGTNLQRALSLFEKDPALLDYLADRLVEIGDSVPETVPGAKFDPANPPFEDPAFWDFKN…
461	GC_00000062	Accessory_genes	ML1_Bin_00002	2954	4	5	2	0	0.800014	0.709549	0.752071	M00004|M00007|M00165|M00167|M00611|M00612	Pentose phosphate pathway (Pentose phosphate cycle)|Pentose phosphate pathway, non-oxidative phase, fructose 6P => ribose 5P|Reductive pentose phosphate cycle (Calvin cycle)|Reductive pentose phosphate cycle, glyceraldehyde-3P => ribulose-5P|Oxygenic photosynthesis in plants and cyanobacteria|Anoxygenic photosynthesis in purple bacteria	M00004|M00007|M00165|M00167|M00611|M00612	Pathway modules; Carbohydrate metabolism; Central carbohydrate metabolism|Pathway modules; Carbohydrate metabolism; Central carbohydrate metabolism|Pathway modules; Energy metabolism; Carbon fixation|Pathway modules; Energy metabolism; Carbon fixation|Signature modules; Module set; Metabolic capacity|Signature modules; Module set; Metabolic capacity	ko00001|ko00001|ko01000	KEGG Orthology (KO)>>>09100 Metabolism>>>09101 Carbohydrate metabolism>>>00640 Propanoate metabolism [PATH:ko00640]|KEGG Orthology (KO)>>>09100 Metabolism>>>09105 Amino acid metabolism>>>00280 Valine, leucine and isoleucine degradation [PATH:ko00280]|Enzymes>>>1. Oxidoreductases>>>1.2 Acting on the aldehyde or oxo group of donors>>>1.2.4 With a disulfide as acceptor>>>1.2.4.4 3-methyl-2-oxobutano…	G	Carbohydrate transport and metabolism	COG0021	Pentose phosphate pathway	K00615	transketolase [EC:2.2.1.1]	COG0021	Transketolase (TktA) (PDB:1AY0)	MKTLEVAPDLDARARELESSAVHWEKIKDLIDSMIDLMLNYRQSGHPGGSRSKVHMIVTTLLGGIMRWDIRHPEKPFGDRFVLVAGHTIPVVYATLAVFNEALRRKYAKTKEARYLVPDAPHKMLTWEDLMKLRRNKGLAGHAEMEGKTLFIKFNTGPSGHGSPAAAGEAMALKRAGADGVRVFAVEGEGGLTTGASHETRNSAWGLGLDNLVYLVDWNDHGIDPRPASSVVYGGPTDWFGACGWKVVGAEEGSEWPDVTRTLLAAVHGPNEEKRPTCAWFKTVKGRGYGVTGYKSHGTPHKMNSEPFWKTRKEFTAKYGIEFDGVDAPAPSDKNALQEQARSNFQRALSLFDKDPALLDYLADRLVEIGDSVPEKLPSMRFDPSVIPFHDADFWDFTR…
462	GC_00000063	SCG	GCA_002686915	876	5	5	1	1	0.80517	0.932165	0.864026					ko00001|ko03011|ko03011|ko03011	KEGG Orthology (KO)>>>09120 Genetic Information Processing>>>09122 Translation>>>03010 Ribosome [PATH:ko03010]|Ribosome>>>Ribosomal proteins>>>Mitochondria/ Chloroplast>>>Small subunit|Ribosome>>>Ribosomal proteins>>>Bacteria>>>Small subunit|Ribosome>>>Ribosomal proteins>>>Archaea>>>Small subunit	J	Translation, ribosomal structure and biogenesis	COG0186	Ribosome 30S subunit	K02961	small subunit ribosomal protein S17	COG0186	Ribosomal protein S17 (RpsQ) (PDB:4V4H)	------METTRGVRKTRTGEVVSAGGEKTAVVAIHRRVKHPLYGKIINKTSKVMVHDEDNVCAVGDVVRVMETRPLSKHKRWRFLETVRKVK-
463	GC_00000063	SCG	GCA_013002585	104	5	5	1	1	0.80517	0.932165	0.864026					ko00001|ko03011|ko03011|ko03011	KEGG Orthology (KO)>>>09120 Genetic Information Processing>>>09122 Translation>>>03010 Ribosome [PATH:ko03010]|Ribosome>>>Ribosomal proteins>>>Mitochondria/ Chloroplast>>>Small subunit|Ribosome>>>Ribosomal proteins>>>Bacteria>>>Small subunit|Ribosome>>>Ribosomal proteins>>>Archaea>>>Small subunit	J	Translation, ribosomal structure and biogenesis	COG0186	Ribosome 30S subunit	K02961	small subunit ribosomal protein S17	COG0186	Ribosomal protein S17 (RpsQ) (PDB:4V4H)	----MAEETTRAHRKTRTGEVVKTGGDKTVVVAIKRRVAHPQYGKIVNRTSKLMAHDEKNECGVGDVVRVMETRPLSKRKRWRYVETIRKAQ-
464	GC_00000063	SCG	GCA_020431545	1585	5	5	1	1	0.80517	0.932165	0.864026					ko00001|ko03011|ko03011|ko03011	KEGG Orthology (KO)>>>09120 Genetic Information Processing>>>09122 Translation>>>03010 Ribosome [PATH:ko03010]|Ribosome>>>Ribosomal proteins>>>Mitochondria/ Chloroplast>>>Small subunit|Ribosome>>>Ribosomal proteins>>>Bacteria>>>Small subunit|Ribosome>>>Ribosomal proteins>>>Archaea>>>Small subunit	J	Translation, ribosomal structure and biogenesis	COG0186	Ribosome 30S subunit	K02961	small subunit ribosomal protein S17	COG0186	Ribosomal protein S17 (RpsQ) (PDB:4V4H)	-----METAQRGIRKTRTGEVVSNGANKTIVVAIRTRVRHPLYGKIINRTMKIMAHDEDNVCSVGDVVRVVETRPLSKRKRWRYTETIRKAQ-
465	GC_00000063	SCG	GCA_021604925	2899	5	5	1	1	0.80517	0.932165	0.864026					ko00001|ko03011|ko03011|ko03011	KEGG Orthology (KO)>>>09120 Genetic Information Processing>>>09122 Translation>>>03010 Ribosome [PATH:ko03010]|Ribosome>>>Ribosomal proteins>>>Mitochondria/ Chloroplast>>>Small subunit|Ribosome>>>Ribosomal proteins>>>Bacteria>>>Small subunit|Ribosome>>>Ribosomal proteins>>>Archaea>>>Small subunit	J	Translation, ribosomal structure and biogenesis	COG0186	Ribosome 30S subunit	K02961	small subunit ribosomal protein S17	COG0186	Ribosomal protein S17 (RpsQ) (PDB:4V4H)	------MEEVRGHRKTRTGEVVSNGANKTIVIAIRTRVKHPRYGKIINRTMKIMAHDEDNACAIGDVVRVMETRPLSKRKRWRYTETVRKAK-
466	GC_00000063	SCG	ML1_Bin_00002	1600	5	5	1	1	0.80517	0.932165	0.864026					ko00001|ko03011|ko03011|ko03011	KEGG Orthology (KO)>>>09120 Genetic Information Processing>>>09122 Translation>>>03010 Ribosome [PATH:ko03010]|Ribosome>>>Ribosomal proteins>>>Mitochondria/ Chloroplast>>>Small subunit|Ribosome>>>Ribosomal proteins>>>Bacteria>>>Small subunit|Ribosome>>>Ribosomal proteins>>>Archaea>>>Small subunit	J	Translation, ribosomal structure and biogenesis	COG0186	Ribosome 30S subunit	K02961	small subunit ribosomal protein S17	COG0186	Ribosomal protein S17 (RpsQ) (PDB:4V4H)	MTKTDVVAEPRADRKTRTGEVVSNKGDKTIIVAIKRRVPHPKYGKIISLTSKLMAHDEKNECQVGDVVRVMETRPMSKRKRWRYLETVRKADA
467	GC_00000064	Accessory_genes	GCA_002686915	1078	4	5	2	0	0.725485	0.626577	0.672413					ko00001|ko01000|ko03019|ko03016	KEGG Orthology (KO)>>>09120 Genetic Information Processing>>>09123 Folding, sorting and degradation>>>03018 RNA degradation [PATH:ko03018]|Enzymes>>>3. Hydrolases>>>3.1 Acting on ester bonds>>>3.1.13 Exoribonucleases producing 5'-phosphomonoesters>>>3.1.13.1 exoribonuclease II|Messenger RNA biogenesis>>>Prokaryotic type>>>Bacterial mRNA degradation factors>>>RNA degradosome components>>>Ribonucre…	K	Transcription			K12573	ribonuclease R [EC:3.1.13.1]	COG0557	Exoribonuclease R (VacB) (PDB:6H25)	--------------------------------------------------------------------------------------MRRNARGFGFLLREDE------------------------EDLYLSRREMDGVMDGDIVRAIPIPKRGGRLAGRVESIVKRTRSTLPGTYRRSRRGEWVEPDPALFGEVIDLVSGAVRPVDGEIVEVEMIRYPKGNSPAVGRIVEILGAPGELGTLIKTVVRRHGLPRRFGDEALNQANALPDTIAPEEIARREDLRLEEIFTIDGEDARDFDDAVSVQPGADGSLLLRVSIADVGHWVGRDTPLDRAAFERGTSTYFPDRVIPMLPERLSNGIASLVPGEDRLTLTLEASFDADGERLSSRVYESVIRSSGR…
468	GC_00000064	Accessory_genes	GCA_020431545	2757	4	5	2	0	0.725485	0.626577	0.672413					ko00001|ko01000|ko03019|ko03016	KEGG Orthology (KO)>>>09120 Genetic Information Processing>>>09123 Folding, sorting and degradation>>>03018 RNA degradation [PATH:ko03018]|Enzymes>>>3. Hydrolases>>>3.1 Acting on ester bonds>>>3.1.13 Exoribonucleases producing 5'-phosphomonoesters>>>3.1.13.1 exoribonuclease II|Messenger RNA biogenesis>>>Prokaryotic type>>>Bacterial mRNA degradation factors>>>RNA degradosome components>>>Ribonucre…	K	Transcription			K12573	ribonuclease R [EC:3.1.13.1]	COG0557	Exoribonuclease R (VacB) (PDB:6H25)	-------MRDEFRRDDVLRALRSAPGRRLGFDELADECAVTRAQRPRFRRWLKTLLKDGSLQVAKGRGYRLGRDTTDEDV-AIEGVVRRHRHGFGFLVREDD------------------------EDLFLPAREIPDVLDGDTVRAIAVPGRFGRLAGRVLAVVKRGRQSVTGSYRTEGAHEFVLPDPEIWDGEIELVPGAVTPRPGEIVEVELRDWPDGHRAAVGRIVAILGAPGELGTLVATVIHRHGLARRFPDDVLEQAESLPAEIPPDTLAGREDLRGVPTFTIDGADARDFDDAVSIEPRPDSGVRLRVSIADVSHWVTTDSPLDREAFERGTSVYFPDRVIPMLPEKLSNGLASLRPGEDRLTLTAEMDFDRDGRRTRTRLYESVIRSHGR…
469	GC_00000064	Accessory_genes	GCA_021604925	2711	4	5	2	0	0.725485	0.626577	0.672413					ko00001|ko01000|ko03019|ko03016	KEGG Orthology (KO)>>>09120 Genetic Information Processing>>>09123 Folding, sorting and degradation>>>03018 RNA degradation [PATH:ko03018]|Enzymes>>>3. Hydrolases>>>3.1 Acting on ester bonds>>>3.1.13 Exoribonucleases producing 5'-phosphomonoesters>>>3.1.13.1 exoribonuclease II|Messenger RNA biogenesis>>>Prokaryotic type>>>Bacterial mRNA degradation factors>>>RNA degradosome components>>>Ribonucre…	K	Transcription			K12573	ribonuclease R [EC:3.1.13.1]	COG0557	Exoribonuclease R (VacB) (PDB:6H25)	-------------------------------------------------------------------------------------------------------------------------------------------------------------------------------------------------------------------------------------------------------------------------------------------------------------------------------DVAHEVPRDSPLDREAFERATSVYLPDRVIPMLPERLSNGIASLRPNEDRLTLTAEMDFDRHGARTATRLFESVIRSHGR…
470	GC_00000064	Accessory_genes	GCA_021604925	1679	4	5	2	0	0.725485	0.626577	0.672413							K	Transcription					COG0557	Exoribonuclease R (VacB) (PDB:6H25)	MTPRPRARGDGFESADVLRELSTAPDGRLSFHDLADRCAIPRRSRPEFRRFLKTLVRDGVLRPARGRAYRIGRRRSAPDEHAVEGVVRRHANGFGFLIREED------------------------EDLFLPPREMRDVLDGDTVRAIPSPGRYGRVAGKVTAIVRRGRTSIVGQYQRIGAREQVMPEPGMFDEPIDLVPGAVQPRNGEIVEVEIRD--------------------------------------------------------------------------------------------------------------------------------------------------------------------------------------…
471	GC_00000064	Accessory_genes	ML1_Bin_00002	477	4	5	2	0	0.725485	0.626577	0.672413					ko00001|ko01000|ko03019|ko03016	KEGG Orthology (KO)>>>09120 Genetic Information Processing>>>09123 Folding, sorting and degradation>>>03018 RNA degradation [PATH:ko03018]|Enzymes>>>3. Hydrolases>>>3.1 Acting on ester bonds>>>3.1.13 Exoribonucleases producing 5'-phosphomonoesters>>>3.1.13.1 exoribonuclease II|Messenger RNA biogenesis>>>Prokaryotic type>>>Bacterial mRNA degradation factors>>>RNA degradosome components>>>Ribonucre…	K	Transcription			K12573	ribonuclease R [EC:3.1.13.1]	COG0557	Exoribonuclease R (VacB) (PDB:6H25)	--------------------MSQAPGSRLTLVELAARLGLPAASRPTLRHLLKQLVEDGALFPAKGRGFRLDRAAVPADAWAIEGVVRRHRAGYGFLTPDAEGGASTGEGRVRPAKKSARTEDGRASDLFLPAREMSNIFDGDRVRAVAVPGKFGRLAGRVLEIVTRSRTSVTGVYERNGVREHVVPDPALFGEPIELVPGAVEPRPGEIVEVEIRRYPEGHRAAVGRIVEILGAPGELGTILETVIRRHKLRRRFADDALEEAAALPDRVEPGDFAERVDLRDVPTFTIDGEDARDFDDAVSVTPRGEGVLRLQVSIADVSHSVRRAAPLDVEAFERGTSVYFPDRVIPMLPERLSNGIASLVPGEERLTLTAEIDLDRQGLRTRVKIFESVIRSWGR…
472	GC_00000065	SCG	GCA_002686915	319	5	5	1	1	0.827809	0.873564	0.850071					ko00001|ko01000|ko01011	KEGG Orthology (KO)>>>09100 Metabolism>>>09107 Glycan biosynthesis and metabolism>>>00550 Peptidoglycan biosynthesis [PATH:ko00550]|Enzymes>>>2. Transferases>>>2.7 Transferring phosphorus-containing groups>>>2.7.8 Transferases for other substituted phosphate groups>>>2.7.8.13 phospho-N-acetylmuramoyl-pentapeptide-transferase|Peptidoglycan biosynthesis and degradation proteins>>>Precursor biosynth…	M	Cell wall/membrane/envelope biogenesis	COG0472	Mureine biosynthesis	K01000	phospho-N-acetylmuramoyl-pentapeptide-transferase [EC:2.7.8.13]	COG0472	UDP-N-acetylmuramyl pentapeptide phosphotransferase/UDP-N-acetylglucosamine-1-phosphate transferase (Rfe) (PDB:4J72)	MLYELLYPLRDQLFVFNVFRYITFRAAYAALTAFTLSVVLGPWVIAKLRNRGVLKRVRDEGPTAHQTKTGTPTMGGLLILAAIVLPTVLWADMRCPQVRIALFATLWMGAIGFLDDYLQVVRGHPRGLVGRAKIAGQVSLGLIVGAILVAYPEDPNLATQTTVPFLKETLIDLGWAYIPFVILVIAGTSNAVNLTDGLDGLAIGVMVFAALAFAGLSYVSGHAGFSEYLKIPYLQGSGELAVFCASMLGAALGFLWYNAHPAEVFMGDTGSLALGGALGTVAILLKMELILAMVGGLFVLEAVSVILQVASFKIRGKRIFRMAPIHHHFELMGWAENKVVVRFWIVAGLLALLSLSTLKLR
473	GC_00000065	SCG	GCA_013002585	675	5	5	1	1	0.827809	0.873564	0.850071					ko00001|ko01000|ko01011	KEGG Orthology (KO)>>>09100 Metabolism>>>09107 Glycan biosynthesis and metabolism>>>00550 Peptidoglycan biosynthesis [PATH:ko00550]|Enzymes>>>2. Transferases>>>2.7 Transferring phosphorus-containing groups>>>2.7.8 Transferases for other substituted phosphate groups>>>2.7.8.13 phospho-N-acetylmuramoyl-pentapeptide-transferase|Peptidoglycan biosynthesis and degradation proteins>>>Precursor biosynth…	M	Cell wall/membrane/envelope biogenesis	COG0472	Mureine biosynthesis	K01000	phospho-N-acetylmuramoyl-pentapeptide-transferase [EC:2.7.8.13]	COG0472	UDP-N-acetylmuramyl pentapeptide phosphotransferase/UDP-N-acetylglucosamine-1-phosphate transferase (Rfe) (PDB:4J72)	#NAME?
474	GC_00000065	SCG	GCA_020431545	397	5	5	1	1	0.827809	0.873564	0.850071					ko00001|ko01000|ko01011	KEGG Orthology (KO)>>>09100 Metabolism>>>09107 Glycan biosynthesis and metabolism>>>00550 Peptidoglycan biosynthesis [PATH:ko00550]|Enzymes>>>2. Transferases>>>2.7 Transferring phosphorus-containing groups>>>2.7.8 Transferases for other substituted phosphate groups>>>2.7.8.13 phospho-N-acetylmuramoyl-pentapeptide-transferase|Peptidoglycan biosynthesis and degradation proteins>>>Precursor biosynth…	M	Cell wall/membrane/envelope biogenesis	COG0472	Mureine biosynthesis	K01000	phospho-N-acetylmuramoyl-pentapeptide-transferase [EC:2.7.8.13]	COG0472	UDP-N-acetylmuramyl pentapeptide phosphotransferase/UDP-N-acetylglucosamine-1-phosphate transferase (Rfe) (PDB:4J72)	MLYELLYPLRDNVFFFNVFRYITFRAAYAAITAFLLSLALGPWVIAKLRQFGAVKHVRQEGPEAHQKKTGTPTMGGVLILAAIAIPTILWADPANREVQVALGVTLALGAIGFLDDYLQTVRKQNRGLVGRAKLFGQISIGLVVGLVVLQLVPR-EAATSITVPFFKERMLDLGWLYVPFVIFVLTGASNAVNLTDGLDGLAIGITVFAAIAFAGLAYVSGHAKFADYLQILYMPGAGELSIFCASLFGASVGFLWYNSHPAEVFMGDTGSLALGGALGIVAVLLKMEFVLAIAGGVFVAEALSVILQVGSFRLTGKRIFRMAPIHHHFELLGWNENKVVVRFWIIAGLLAVLSLSTLKLR
475	GC_00000065	SCG	GCA_021604925	2936	5	5	1	1	0.827809	0.873564	0.850071					ko00001|ko01000|ko01011	KEGG Orthology (KO)>>>09100 Metabolism>>>09107 Glycan biosynthesis and metabolism>>>00550 Peptidoglycan biosynthesis [PATH:ko00550]|Enzymes>>>2. Transferases>>>2.7 Transferring phosphorus-containing groups>>>2.7.8 Transferases for other substituted phosphate groups>>>2.7.8.13 phospho-N-acetylmuramoyl-pentapeptide-transferase|Peptidoglycan biosynthesis and degradation proteins>>>Precursor biosynth…	M	Cell wall/membrane/envelope biogenesis	COG0472	Mureine biosynthesis	K01000	phospho-N-acetylmuramoyl-pentapeptide-transferase [EC:2.7.8.13]	COG0472	UDP-N-acetylmuramyl pentapeptide phosphotransferase/UDP-N-acetylglucosamine-1-phosphate transferase (Rfe) (PDB:4J72)	MLADFLYGLHEQYSIFNVFRYITFRSAYAAITAFLLSLLLGPWAIAQLRARGVVKHVRNEGPDSHQSKTGTPTMGGLLILAAITFSTLLWADLSNAEVRMALGVTLALGAIGFLDDYLQVVRKQNRGLVGRAKIVGQVVIGLVVGFTVLQLVPR-ESATATTVPFLKERMLDLGWLYIPFVVFVLTGASNAVNLTDGLDGLAIGVIVFAAVAFAVLSYLSGHSRFAEYLQILYLPGAGQLAIFCSSIFGAALGFLWYNAHPAEVFMGDTGSLSLGGALGIVAILLKMEIIFAIVGGVFVAEALSVILQVASFRLTGRRIFRMAPIHHHFELLGWAESKVVVRFWIIAGLFALLSLSTLKIR
476	GC_00000065	SCG	ML1_Bin_00002	1237	5	5	1	1	0.827809	0.873564	0.850071					ko00001|ko01000|ko01011	KEGG Orthology (KO)>>>09100 Metabolism>>>09107 Glycan biosynthesis and metabolism>>>00550 Peptidoglycan biosynthesis [PATH:ko00550]|Enzymes>>>2. Transferases>>>2.7 Transferring phosphorus-containing groups>>>2.7.8 Transferases for other substituted phosphate groups>>>2.7.8.13 phospho-N-acetylmuramoyl-pentapeptide-transferase|Peptidoglycan biosynthesis and degradation proteins>>>Precursor biosynth…	M	Cell wall/membrane/envelope biogenesis	COG0472	Mureine biosynthesis	K01000	phospho-N-acetylmuramoyl-pentapeptide-transferase [EC:2.7.8.13]	COG0472	UDP-N-acetylmuramyl pentapeptide phosphotransferase/UDP-N-acetylglucosamine-1-phosphate transferase (Rfe) (PDB:4J72)	MLYELLYPLREQFFAFNVFKYITFRAAYATVSAFLVAFLLGPWMIAKLREWGAVKRVREEGPQGHMKKTGTPTMGGLLILGAIVIPTLLWADLSSRQVRIALLVTLWLGAIGFLDDYLQVVRKQPKGLVGRAKLAGQISLGLLVGAILLLSPERADVVTQTSLPFVKDRVIDLGWFYIPFVVLVLTGASNAVNLTDGLDGLAIGITAFAALAFAGLAYVSGHSRFSGYLQILYLPGAGELTVFCGAILGASLGFLWYNSHPAEVFMGDTGSLSLGGALGVVAILLKMEFILAIVGGLFVAEALSVILQVASFKTTGKRIFKMAPLHHHFELIGWPETKIVVRFWIIAGLLALLSLSTLKLR
477	GC_00000066	SCG	GCA_002686915	613	5	5	1	1	0.654899	0.588366	0.619852							M	Cell wall/membrane/envelope biogenesis			K16699	teichuronic acid biosynthesis glycosyltransferase TuaH [EC:2.4.-.-]	COG0438	Glycosyltransferase involved in cell wall bisynthesis (RfaB) (PDB:2IV7)	MIRGRDFVVLADDWGRHPSSCQHLFQRLAPENRVLWVNTIGTRASSFSASDFARVRDKFRGW-MGRAPGEVAGE-----IVEVWNPVMTPFDQWRPFRSLNGHLLRRSVRKAIDAYGMRNPFLVTTIPNAFSLVGEVGECASVYYCVDEFSEWPGASRGAMREMEAELLRKVDLVVATSQELFDAKSLLHSRVRLLRHGVDWRTFAEGNRGESSHLQEIPQPRVGLTGLVDLRLDVRLVGEIAREMPEVAFVFVGPRQLPRCELDAIPNVYFRDAVPYAEVPGVLSALDAAFLPYVESTLTDCINPLKLREFLAAGLPVVATPLPEVVVLREHLYPAGGPMAWKDALRAALSEDPVKRAARSCAMKSEGWEARTEEFSRALGEAEEVAGAGL---
478	GC_00000066	SCG	GCA_013002585	1152	5	5	1	1	0.654899	0.588366	0.619852							M	Cell wall/membrane/envelope biogenesis					COG0438	Glycosyltransferase involved in cell wall bisynthesis (RfaB) (PDB:2IV7)	MIANRSFVVFSDDWGRHPSSCQHLFRRVAPKNRVLWVNTIGTRTPTLSPADLKRAAGKLREW---TRREAVRGE-GPPPPVEILRPFMTPFDRNRLLRRWNADLLTRAVSRAVASGGYDSP----------------------------------------------------------------------------------------------------------------------------------------------------------------------------------------------------------------------------------------------------------------------------------
479	GC_00000066	SCG	GCA_020431545	928	5	5	1	1	0.654899	0.588366	0.619852							M	Cell wall/membrane/envelope biogenesis					COG0438	Glycosyltransferase involved in cell wall bisynthesis (RfaB) (PDB:2IV7)	MSARRTFVVFADDWGRHPSSCQHLFRRIAPHHRVVWVNTIGTRTPTLRPADLARAAGKLREWAFGAGDAAAAAS-DPAVPVEVLRPVMTPFDRWHPLRRLNASLLIRAIRAAVSPAE--RPILVTTIPNAAGVVGRIEEAASVYYCVDEFSEWP-------------------------------------------------------------------------------------------------------------------------------------------------------------------------------------------------------------------------------------------------
480	GC_00000066	SCG	GCA_021604925	1884	5	5	1	1	0.654899	0.588366	0.619852							M	Cell wall/membrane/envelope biogenesis					COG0438	Glycosyltransferase involved in cell wall bisynthesis (RfaB) (PDB:2IV7)	------------------------------------------------------------------------------------------------------------------------------------------------------------------------------------------------------------------------------------------------------------FVGPRQLPPCELDREPNVHFLPPVAYGEVPAVLRAFDVALLPYVENDLTERINPLKLRELLASGLPIVATPLPEVVRFREFVRVPAVPDEWRTALRESLAEGRSRAEERSQSVRPESWEARAEEFSRFCRETEAAVRSGS---
481	GC_00000066	SCG	ML1_Bin_00002	1089	5	5	1	1	0.654899	0.588366	0.619852							M	Cell wall/membrane/envelope biogenesis			K16699	teichuronic acid biosynthesis glycosyltransferase TuaH [EC:2.4.-.-]	COG0438	Glycosyltransferase involved in cell wall bisynthesis (RfaB) (PDB:2IV7)	MITGRDFFVFSDDWGRHPSSCQHLFRRIAPINRVFWVHTIGTRLPTLSRADVARAWGKFRAW---TRPLPERGEADDASPVRVLEPFMTPFDRWPAGRSVNAAFLSRALRRATRENDVRRPFLVTTIPNAASLVGKAGESIAVYYCVDDFSEWPGADRVSMLAMEEELLGKVDLVLATSEMLFEDKSARHPRVRLLRHGVDWDAFHDMRGTAPAALLERPRPRVGATGLVDARLDTALVEALARALPEVSFVFVGPRQLPTGPLDALANVTFLPAVPYADVPAVLGALDVAILPYVETRLTERINPLKLREFLASGTPIVATPLPEAARYADVMETARGVDEWIPALRRAIAEGRTHAEKRARRVREESWEARAEEFSRHLLETESLVRPAVETA
482	GC_00000067	Accessory_genes	GCA_020431545	617	3	5	2	0	0.67201	0.789312	0.725953							E|F	Amino acid transport and metabolism|Nucleotide transport and metabolism	COG0458	Arginine biosynthesis			COG0458	Carbamoylphosphate synthase large subunit (CarB) (PDB:1C30)	MLSSATAAPPAAEVLVNVLFVNPDSQTYYREFVRGLKEVGATVIGFGHLSRHRVPPSLRPYLDQYVTIQNLFDVEQLVAAARVVGRHVRIDRVETTDETLVVPTAQLRERLGLPGISVETAILCRDKSAMKDRLRAEGIPCAQSAACSSDAEVRAFVEKVSYPIILKPRAGFGSLNTHRVGSDAELNALLPKLGLGDGGRSMAAEEYVDGHEGFYDTIMLDDRVGHEFISHYYPGCLAATLDRSVSPQIAVTNRLDS-DGYAELKEVGRKVNRILGITRSATHMEWFFGDKGLKFSEIGARPAGERIWDMYRAANEFDVYREWAHVVTTGQPSQTPSRRFAAGSIQIRPDRDGRYVGHEGLEDALKKCGPWIYESDIPTPGTPTHPLEKGWLVNTWFRL…
483	GC_00000067	Accessory_genes	GCA_020431545	2395	3	5	2	0	0.67201	0.789312	0.725953							E|F	Amino acid transport and metabolism|Nucleotide transport and metabolism	COG0458	Arginine biosynthesis			COG0458	Carbamoylphosphate synthase large subunit (CarB) (PDB:1C30)	---------------------------------------------------------------------------------------------------------------------------------------------------------------------------------------------------------------MEGHEAFYDTITIEGEIAHEFVTHYYPNVLEAMRTRWISPQFITTNRIDSAEAYHEVKALGRQVIQALDIRTSPTHMEWFFGPKGLRFSEIGCRPPGVRAWDLYCAANDLDVYVEWANAICWHKTSGRASRAYSAGIITLRPDRDGVIDRYDGLDEIQRRYGQWVIDYHLPPAGTPTQGVEAGYMANAWIRL…
484	GC_00000067	Accessory_genes	GCA_021604925	1710	3	5	2	0	0.67201	0.789312	0.725953							E|F	Amino acid transport and metabolism|Nucleotide transport and metabolism	COG0458	Arginine biosynthesis			COG0458	Carbamoylphosphate synthase large subunit (CarB) (PDB:1C30)	#NAME?
485	GC_00000067	Accessory_genes	GCA_021604925	1181	3	5	2	0	0.67201	0.789312	0.725953							E|F	Amino acid transport and metabolism|Nucleotide transport and metabolism	COG0458	Arginine biosynthesis			COG0458	Carbamoylphosphate synthase large subunit (CarB) (PDB:1C30)	---------------MHVIFVEPAFPANQMEFVRGLHAVGAKVTGIGERPLQALPADLRNQMVAYERVGSVCNESEMTEAVRRIQAKAPVDRMEATVEAHVMPIAKVREACGIPGTSVETTWACRDKPTMKEILRNAGVATAQSTGAGTPEEAREFAGRVGYPLIIKPRGGAGASGTHKVTDDAELEVAIQASGLAH-GESVAIEEFVEGHEGFYDTMTVDGKVTHDFVTHYYPNVLEAMRTRWISPQFIVTNRIDTAKDYQEVRELGRQVIEALKIDTAPTHMEWFFGPKGLKFSEIGCRPPGVGAWDLYCAANEMDLYAEWAMAICWGRTSRAPSRRYSAGIITLRPDQDGTISTIDGLDEIQREYGEWIIDFHLPNPGTPTQGVEAGYMANAWLRM…
486	GC_00000067	Accessory_genes	ML1_Bin_00002	679	3	5	2	0	0.67201	0.789312	0.725953							E|F	Amino acid transport and metabolism|Nucleotide transport and metabolism	COG0458	Arginine biosynthesis			COG0458	Carbamoylphosphate synthase large subunit (CarB) (PDB:1C30)	---------------MHVVFLEPAFPRNQREFVRALASVGAQVTAIGESSPESLDGELKSWLLHYERVPSVVDDEAVLKAVRWIQGKKPVDRLEATIESHVLTAARVREACGIPGTSVRTTLLCRDKPMMKEALREAGIPCAQSTGTSNADEVRAFAAKVGYPLIVKPRAAAGASGTYRAGNPDELEQVIRESGVDR-GAPVAVEEFIEGHEGFYDTITIGGQIAHDFACHYFPNVLEAMRARWISPQFISTNRLDTAPAYAEIRELGRRVGQALGIDTSPTHMEWFFGPKGLKFSEIGCRPPGVGAWDLHSAGNDLDLYREWAMAICWSAASQKASRAYSAGIIALRPDRDGRITGYEGVDDIQRRFGRWVLDFHLPAPGSGTQSPEAGYMANAWIRM…
487	GC_00000068	SCG	GCA_002686915	180	5	5	1	1	0.690095	0.701767	0.695882	M00022	Shikimate pathway, phosphoenolpyruvate + erythrose-4P => chorismate	M00022	Pathway modules; Amino acid metabolism; Aromatic amino acid metabolism	ko00001|ko01000	KEGG Orthology (KO)>>>09100 Metabolism>>>09105 Amino acid metabolism>>>00400 Phenylalanine, tyrosine and tryptophan biosynthesis [PATH:ko00400]|Enzymes>>>2. Transferases>>>2.5 Transferring alkyl or aryl groups, other than methyl groups>>>2.5.1 Transferring alkyl or aryl groups, other than methyl groups (only sub-subclass identified to date)>>>2.5.1.19 3-phosphoshikimate 1-carboxyvinyltransferase	E	Amino acid transport and metabolism	COG0128	Aromatic amino acid biosynthesis	K00800	3-phosphoshikimate 1-carboxyvinyltransferase [EC:2.5.1.19]	COG0128	5-enolpyruvylshikimate-3-phosphate synthase (AroA) (PDB:4N3P)	MTALRRAAPCVTGRVRPPGDKSLSHRALLFAALSGESVRLTGLNPGEDVASTAGALAALGVRVQREGGAWTVIGRGGARATESPFRKPGRSIDCGNSGTTMRLLAGVLAACPFRSRLTGDTSLVRRPMSRVAVPLRRMGAKVEGVAGA-GAEIMPPLCIQGGALRGGRFSLPVASAQVKSAILLAAHGAEVAVDIVEPGASRDHTERMMDALGLPIRREKGRARLRAGGS----LASPSGRVPADPSAGAFLAAAAAALPGSDLWLEGICLNPTRLGFYRVLSRMGARIDMVELRRWCGEPVGNLRVRAGTLHGVRIGGPAIPSLLDEIPVLAVLAAGACRGTTRITGAGELRVKESDRLAGLAEGLGRLGARVTERPAGLIIEGGELHGGTVDSHGDH…
488	GC_00000068	SCG	GCA_013002585	1297	5	5	1	1	0.690095	0.701767	0.695882	M00022	Shikimate pathway, phosphoenolpyruvate + erythrose-4P => chorismate	M00022	Pathway modules; Amino acid metabolism; Aromatic amino acid metabolism	ko00001|ko01000	KEGG Orthology (KO)>>>09100 Metabolism>>>09105 Amino acid metabolism>>>00400 Phenylalanine, tyrosine and tryptophan biosynthesis [PATH:ko00400]|Enzymes>>>2. Transferases>>>2.5 Transferring alkyl or aryl groups, other than methyl groups>>>2.5.1 Transferring alkyl or aryl groups, other than methyl groups (only sub-subclass identified to date)>>>2.5.1.19 3-phosphoshikimate 1-carboxyvinyltransferase	E	Amino acid transport and metabolism	COG0128	Aromatic amino acid biosynthesis	K00800	3-phosphoshikimate 1-carboxyvinyltransferase [EC:2.5.1.19]	COG0128	5-enolpyruvylshikimate-3-phosphate synthase (AroA) (PDB:4N3P)	---------------------------MIFAALSDESAVLTDLNPGADVDSTAECLRRLGVTVARRSGEWRVSGVGT-----QGLRTPRRGLDCGNSGTSIRLLAGVLAGCGFRSRLTGDRSLSSRPMSRVTRPLRKMGARIQGQAK--GGEDYAPLRIDGGDLRAVRWTQEVASAQVKSAVLLAALTGGVRAEVVEPLRSRDHTERMLRALGVPVKRDGDVIRLGARAARRDRLRAPQGSVPGDPSAAAYFAALAAALPGSDLTLEEVCLNPTRLGFFRVLERMGARVEKTRTRRWCGESVGTIRVRPGKLRGVRIGARAVPSLVDEI----------------------------------------------------------------------…
489	GC_00000068	SCG	GCA_020431545	2668	5	5	1	1	0.690095	0.701767	0.695882	M00022	Shikimate pathway, phosphoenolpyruvate + erythrose-4P => chorismate	M00022	Pathway modules; Amino acid metabolism; Aromatic amino acid metabolism	ko00001|ko01000	KEGG Orthology (KO)>>>09100 Metabolism>>>09105 Amino acid metabolism>>>00400 Phenylalanine, tyrosine and tryptophan biosynthesis [PATH:ko00400]|Enzymes>>>2. Transferases>>>2.5 Transferring alkyl or aryl groups, other than methyl groups>>>2.5.1 Transferring alkyl or aryl groups, other than methyl groups (only sub-subclass identified to date)>>>2.5.1.19 3-phosphoshikimate 1-carboxyvinyltransferase	E	Amino acid transport and metabolism	COG0128	Aromatic amino acid biosynthesis	K00800	3-phosphoshikimate 1-carboxyvinyltransferase [EC:2.5.1.19]	COG0128	5-enolpyruvylshikimate-3-phosphate synthase (AroA) (PDB:4N3P)	#NAME?
490	GC_00000068	SCG	GCA_021604925	1571	5	5	1	1	0.690095	0.701767	0.695882							E	Amino acid transport and metabolism	COG0128	Aromatic amino acid biosynthesis			COG0128	5-enolpyruvylshikimate-3-phosphate synthase (AroA) (PDB:4N3P)	-----MSAVRLRGLLHPPGDKSLSHRALILAAIAGGRAELSGLNPGADVESTAQILRDLGVDVSRS---------------------------------------------------------------------------------------------------------------------------------------------------------------------------------------------------------------------------------------------------------------------------------------------------------------------------------------------…
491	GC_00000068	SCG	ML1_Bin_00002	895	5	5	1	1	0.690095	0.701767	0.695882	M00022	Shikimate pathway, phosphoenolpyruvate + erythrose-4P => chorismate	M00022	Pathway modules; Amino acid metabolism; Aromatic amino acid metabolism	ko00001|ko01000	KEGG Orthology (KO)>>>09100 Metabolism>>>09105 Amino acid metabolism>>>00400 Phenylalanine, tyrosine and tryptophan biosynthesis [PATH:ko00400]|Enzymes>>>2. Transferases>>>2.5 Transferring alkyl or aryl groups, other than methyl groups>>>2.5.1 Transferring alkyl or aryl groups, other than methyl groups (only sub-subclass identified to date)>>>2.5.1.19 3-phosphoshikimate 1-carboxyvinyltransferase	E	Amino acid transport and metabolism	COG0128	Aromatic amino acid biosynthesis	K00800	3-phosphoshikimate 1-carboxyvinyltransferase [EC:2.5.1.19]	COG0128	5-enolpyruvylshikimate-3-phosphate synthase (AroA) (PDB:4N3P)	----MARRISLVGRLEPPGDKSLSHRALLFAAIAGGRVELSRLNPGEDVASTARALGTLGVRARRVGVRWIVDGHGA-----DSFRAPRRAIDCGNSGTTMRLLAGVVAACPFRTTLVGDASLSRRPMIRVARPLRKMGAVVEGKKKPRSDELFAPLVIRGGTLRAIRWVSEVASAQVKSAVLLAGLVAGVRVEVTEPEKSRDHTERMMKALGARVKRRGRSASFEPGGV----LRAPSGLVPGDPSAAAFFAAAAAALPGSDLFLDDVLLNPTRLGFFRLLHRIGGRVDIRRVRTWCGEHSGTIRVRPGRLRAFRLKARDIPALVDEIPVLAVLAAGACRGKSIITGAAELRVKESDRIAALAKGLSALGGAVRELPDGLEIEGGRLVGGRVDAEGDH…
492	GC_00000069	SCG	GCA_002686915	456	5	5	1	1	0.782369	0.815223	0.798458	M00051	De novo pyrimidine biosynthesis, glutamine (+ PRPP) => UMP	M00051	Pathway modules; Nucleotide metabolism; Pyrimidine metabolism	ko00001|ko01000	KEGG Orthology (KO)>>>09100 Metabolism>>>09104 Nucleotide metabolism>>>00240 Pyrimidine metabolism [PATH:ko00240]|Enzymes>>>1. Oxidoreductases>>>1.3 Acting on the CH-CH group of donors>>>1.3.1 With NAD+ or NADP+ as acceptor>>>1.3.1.14 dihydroorotate dehydrogenase (NAD+)	F	Nucleotide transport and metabolism	COG0167	Pyrimidine biosynthesis	K17828	dihydroorotate dehydrogenase (NAD+) catalytic subunit [EC:1.3.1.14]	COG0167	Dihydroorotate dehydrogenase (PyrD) (PDB:1GT8)	------MSDTNTAPTPATGGPKALSPLEIRLGS-LRLRNPVLAASGAFGSGGDYHGLIDNALLGGFVTKSVTLHPRRGNPHPRVAETPSGMLNSIGLENPGIDRFLRHEWVAASAEPCAAVLSVAGGTPEEYAELCAKAEAVGTVPAIEINLSCPNVKEGGRTFGADPGAVEGILRRCRAETSAFLVAKLTPNADPAAVAEGAEAGGADAVSLINTLIGMAIDVERKRPKLAMGTGGLSGPAIRPVAVAMVHRVHRAVGIPVIGIGGIASAEDALEFLLAGASAVQVGTALFTDPGAMGRIIAGLSEYCTRHGHASIREVTGALEGGDLLGSGGRT----
493	GC_00000069	SCG	GCA_013002585	496	5	5	1	1	0.782369	0.815223	0.798458	M00051	De novo pyrimidine biosynthesis, glutamine (+ PRPP) => UMP	M00051	Pathway modules; Nucleotide metabolism; Pyrimidine metabolism	ko00001|ko01000	KEGG Orthology (KO)>>>09100 Metabolism>>>09104 Nucleotide metabolism>>>00240 Pyrimidine metabolism [PATH:ko00240]|Enzymes>>>1. Oxidoreductases>>>1.3 Acting on the CH-CH group of donors>>>1.3.1 With NAD+ or NADP+ as acceptor>>>1.3.1.14 dihydroorotate dehydrogenase (NAD+)	F	Nucleotide transport and metabolism	COG0167	Pyrimidine biosynthesis	K17828	dihydroorotate dehydrogenase (NAD+) catalytic subunit [EC:1.3.1.14]	COG0167	Dihydroorotate dehydrogenase (PyrD) (PDB:1GT8)	--------------MSSQTVRPEEVSLEVSLGRGIDLRNPVLVASGCFGYGAEYRDFIDNATIGGFVTKSVTPLARRGNPHPRVAETASGMLNSIGLENLGVDHFLAHEWPEVVKEPCLPILSIAASRAEEYFEMTAKAESAGGVRAIEINLSCPNVKEGGRTFGGNPEAVREILKGCREETDAFLIAKLTPNADVTAIAQGAEAGGADGLSMINTLLGMAVDVERRRPLLAMGMGGLSGPAVKPVALAMVYQVARATKLPILGIGGIATWKDVAEFLLVGARAVQIGTGLFANPDATKEILDGLRAWCA------------------------------
494	GC_00000069	SCG	GCA_020431545	1552	5	5	1	1	0.782369	0.815223	0.798458	M00051	De novo pyrimidine biosynthesis, glutamine (+ PRPP) => UMP	M00051	Pathway modules; Nucleotide metabolism; Pyrimidine metabolism	ko00001|ko01000	KEGG Orthology (KO)>>>09100 Metabolism>>>09104 Nucleotide metabolism>>>00240 Pyrimidine metabolism [PATH:ko00240]|Enzymes>>>1. Oxidoreductases>>>1.3 Acting on the CH-CH group of donors>>>1.3.1 With NAD+ or NADP+ as acceptor>>>1.3.1.14 dihydroorotate dehydrogenase (NAD+)	F	Nucleotide transport and metabolism	COG0167	Pyrimidine biosynthesis	K17828	dihydroorotate dehydrogenase (NAD+) catalytic subunit [EC:1.3.1.14]	COG0167	Dihydroorotate dehydrogenase (PyrD) (PDB:1GT8)	---------------------------------------------------------------------------------------------------------------------------VAAYTREDYVSMVAKLQRAGGVQAIEINLSCPNVKEGGRTFGGDPRAVEAILAGCRAETDAFLIAKLTPNADAVAIAKGAEAGGADGLSLINTLLGMGIDVERRRPLLAMGMGGLSGPAVKPVALAMTWQVCRATSLPVIGMGGISTWTDAVEFLLAGAHAVQVGTALFSNPLALTEILAGLEDYCRRHGHASIESVIGGLTRGDLIAEGNRE----
495	GC_00000069	SCG	GCA_021604925	511	5	5	1	1	0.782369	0.815223	0.798458	M00051	De novo pyrimidine biosynthesis, glutamine (+ PRPP) => UMP	M00051	Pathway modules; Nucleotide metabolism; Pyrimidine metabolism	ko00001|ko01000	KEGG Orthology (KO)>>>09100 Metabolism>>>09104 Nucleotide metabolism>>>00240 Pyrimidine metabolism [PATH:ko00240]|Enzymes>>>1. Oxidoreductases>>>1.3 Acting on the CH-CH group of donors>>>1.3.1 With NAD+ or NADP+ as acceptor>>>1.3.1.14 dihydroorotate dehydrogenase (NAD+)	F	Nucleotide transport and metabolism	COG0167	Pyrimidine biosynthesis	K17828	dihydroorotate dehydrogenase (NAD+) catalytic subunit [EC:1.3.1.14]	COG0167	Dihydroorotate dehydrogenase (PyrD) (PDB:1GT8)	---------------------MSAPSLRVDFGK-FQLRNPLLAASGAFGYGAEYREFIDNATIGGFVTKSVTPQPRRGNPHPRVAETPAGMLNSIGLENLGIDHFLAHEWPEVLKEPCVPILSVAAYSPDEYVEMCAKAQAAGGVQAIEVNLSCPNVKEGGRTFGADPGAVEAILRRCRQETDAFLIAKLTPNADPVAIAQGAEAGGADGLSLINTLLGMGIDVERRRPLLAMGMGGLSGPAVKPVALAMVYRVCRSTSLPVIGIGGIATWQDVVEFLLAGARAVQVGTALFSNPLALAEMIDGITDYCVRHGHDSVEELIGALSEGDLITEGKYEK---
496	GC_00000069	SCG	ML1_Bin_00002	2370	5	5	1	1	0.782369	0.815223	0.798458	M00051	De novo pyrimidine biosynthesis, glutamine (+ PRPP) => UMP	M00051	Pathway modules; Nucleotide metabolism; Pyrimidine metabolism	ko00001|ko01000	KEGG Orthology (KO)>>>09100 Metabolism>>>09104 Nucleotide metabolism>>>00240 Pyrimidine metabolism [PATH:ko00240]|Enzymes>>>1. Oxidoreductases>>>1.3 Acting on the CH-CH group of donors>>>1.3.1 With NAD+ or NADP+ as acceptor>>>1.3.1.14 dihydroorotate dehydrogenase (NAD+)	F	Nucleotide transport and metabolism	COG0167	Pyrimidine biosynthesis	K17828	dihydroorotate dehydrogenase (NAD+) catalytic subunit [EC:1.3.1.14]	COG0167	Dihydroorotate dehydrogenase (PyrD) (PDB:1GT8)	MSSIRNVGGASAATSAAPTFPASSVSLEVSLGP-IVLRNPVLAASGTYGYGREYDGFCDNAKIGGFVTKSVTPLPRRGNRHPRVAETSSGMLNSIGLENAGIDHFLDHDWPTVREEPCLVVLSIAASAAEEYWEMCAKAERAGGVRAIEINLSCPNVKEGGRTFGADPRAVESILRGCRRETSALLIAKLTPNADPVAIAAGAEAGGADALSLINTLLGMSIDVERRRPLLAMGMGGLSGPAVKPVALAMTYRVCRATSLPVIGMGGIASWKDAAEFLLAGATAVQVGTALFGNPRVLHEVVDGLAEYCNRRGAASIRDLIGHIEGGDVLGDASQKGTSG
497	GC_00000070	SCG	GCA_002686915	961	5	5	1	1	0.822772	0.984037	0.896208					ko02044|ko02035	Secretion system>>>Type II secretion system>>>Pilin secretion/fimbrial assembly protein|Bacterial motility proteins>>>Pilus system>>>Pilus assembly proteins	N|U|W	Cell motility|Intracellular trafficking, secretion, and vesicular transport|Extracellular structures			K02652	type IV pilus assembly protein PilB	COG2804	Type II secretory pathway ATPase GspE/PulE or T4P pilus assembly pathway ATPase PilB (PulE) (PDB:4KSR)	MDTNRIETLLLEHEILAPEQLAQARTQQKSSGDTLDESLVKLGIFTEQDLLMTLARIFEMPAVDLPTIEIPEEVLEIVPSEVATRLGVLPVQKTGRTLTLAMADPLNIYAVDDIKFIAGLEVQPVVASEGAIRKAIDRHYGTANALADIMKDMEDGEGLEVVEDPDDDDRDQDDGSGDAPVIKYVNSLLAEAVMRGASDIHVEPFEKHIRVRLRQDGTLHEMASPPYRMKAAITSRLKLMAELDIAERRVPQDGRIKIRIQGRMIDLRVSSLPVVFGEKIVLRVLDQTNLNVNLEAFGFDRSAQDRFEKAIGSPYGMVLVTGPTGSGKTTTLYSALSRVNVPGTNIMTVEDPVEYNLEGINQVQVHSDVGLTFASALKSFLRQDPNIVMVGEIRDQETA…
498	GC_00000070	SCG	GCA_013002585	265	5	5	1	1	0.822772	0.984037	0.896208					ko02044|ko02035	Secretion system>>>Type II secretion system>>>Pilin secretion/fimbrial assembly protein|Bacterial motility proteins>>>Pilus system>>>Pilus assembly proteins	N|U|W	Cell motility|Intracellular trafficking, secretion, and vesicular transport|Extracellular structures			K02652	type IV pilus assembly protein PilB	COG2804	Type II secretory pathway ATPase GspE/PulE or T4P pilus assembly pathway ATPase PilB (PulE) (PDB:4KSR)	-MSERLETLLLENQILDKEQLDQARKQQKSSGDTLDTSLVKMGLMSEGDLLTVLSRIYDMPAVDLSNFDVDKQSVDLLPSEVATKFRAVPIRKVGRTLTLAMADPLNLYAIDDIKFIVGLEVQPVVAAESAIKKIIDRFYGTANALNDIMKDMEDGAGIEVVEDALEDD-NGMSEAEDAPVIKYVNSLLAEAVTRRASDIHIEPFEKIIRVRLRQDGALYELPSPPLRMKAPITSRLKLMAELDIAEKRVPQDGRIKLRIQNRKVDLRVATLPVIHGEKIVLRILDQSNLNVNLETFGFAKEAEERFLKSIESPYGMVLVTGPTGSGKTTTLYSAMSRINKTTVNIMTAEDPVEYNLPGINQVNVKDDIGLSFAAALKSFLRQDPNIVMVGEIRDLETG…
499	GC_00000070	SCG	GCA_020431545	2189	5	5	1	1	0.822772	0.984037	0.896208					ko02044|ko02035	Secretion system>>>Type II secretion system>>>Pilin secretion/fimbrial assembly protein|Bacterial motility proteins>>>Pilus system>>>Pilus assembly proteins	N|U|W	Cell motility|Intracellular trafficking, secretion, and vesicular transport|Extracellular structures			K02652	type IV pilus assembly protein PilB	COG2804	Type II secretory pathway ATPase GspE/PulE or T4P pilus assembly pathway ATPase PilB (PulE) (PDB:4KSR)	MANERLEALLLEHEVLSKEQLEQAKKQQKSSGNPLDTCLVSVGALSEGDLLTVLSRIYDMPAVDLANFDVDKSSVDLLPGDVAMKFMAIPIRKVGRTLTLAMADPLNLYAIDDIKFIVGLEVQPVVAAESAVKKTIDRFYGTVNALNDIMRDMEDGADVEVVEGDEDDG-DLMGVENDAPVIKYVNSLLAEAVTRRASDIHIEPFEKHIRVRLRQDGVLHELPSPPLRMKNAITSRIKLMAELDIAERRVPQDGRIKIMIQGRKIDLRVNTLPVIFGEKIVMRILDQSNLNVNLETFGFQPEAQTRFLKAIQNPYGMVLVTGPTGSGKTTTLYSAISKINQPDVNIMTAEDPVEYNLPGINQVNVNDQVGLTFAAALKAFLRQDPNIVMVGEIRDLDTG…
500	GC_00000070	SCG	GCA_021604925	2317	5	5	1	1	0.822772	0.984037	0.896208					ko02044|ko02035	Secretion system>>>Type II secretion system>>>Pilin secretion/fimbrial assembly protein|Bacterial motility proteins>>>Pilus system>>>Pilus assembly proteins	N|U|W	Cell motility|Intracellular trafficking, secretion, and vesicular transport|Extracellular structures			K02652	type IV pilus assembly protein PilB	COG2804	Type II secretory pathway ATPase GspE/PulE or T4P pilus assembly pathway ATPase PilB (PulE) (PDB:4KSR)	MANDRLETLLLENEVITSAQLEQVKNQQKSSGDPLDTCLVKLGVMSEGDLLTVLSRIYDMPAVDLLSFDVDKASVDLLPADVATKSFAIPIRKVGRTLTLAMADPLNLYAIDDIKFIVGLEVQPVVAAESAIKKTIDRFYGTANALNDIMKDMEDGAGVEVVEDADED--DAFGGENDAPVIKYVNSLLAEAVTRRASDIHIEPFEKHIRVRLRQDGALYELPSPPLRMKAPITSRLKLMAELDIAEKRVPQDGRIKILIQNRKIDLRVSTLPVIYGEKIVMRILDQSNLNVNLETFGFQPEALSRFMHAIASPYGMVLVTGPTGSGKTTTLYSAISKINKVDTNIMTAEDPVEYNLAGINQVNVNEAIGLSFAAALKSFLRQDPNIIMVGEIRDLETG…
501	GC_00000070	SCG	ML1_Bin_00002	2649	5	5	1	1	0.822772	0.984037	0.896208					ko02044|ko02035	Secretion system>>>Type II secretion system>>>Pilin secretion/fimbrial assembly protein|Bacterial motility proteins>>>Pilus system>>>Pilus assembly proteins	N|U|W	Cell motility|Intracellular trafficking, secretion, and vesicular transport|Extracellular structures			K02652	type IV pilus assembly protein PilB	COG2804	Type II secretory pathway ATPase GspE/PulE or T4P pilus assembly pathway ATPase PilB (PulE) (PDB:4KSR)	MANPRLEALLLEHEIIDEVQLDQAKKQQKSSGDPLDTSLVKLGLVSEGDLLTVLSRVYGLPAVDLRSFDIDRASIDLVPGEVATKFVAVPIRKVGRTLTLAMADPMNLYAIDDIKFIVGLEVQPVVATESAIKATIDRFYGTTNALKDIMKDMEDGEGIELVEESDDEG-SGLDGETDAPVIKYVNSLLAEAVLRRASDIHIEPFDKKIRVRLRQDGMLHELPSPPLRMKLPITSRLKLMANLDIAEKRVPQDGRIKIRVQNKNIDLRVSTLPVIFGEKIVMRILDQSNLNVNLETFGFQPEAMSRFLKAVQNPYGMVLVTGPTGSGKTTTLYSALSKINTIDVNVMTAEDPVEYNLDGINQVQVNEEVGVGFAAALKSFLRQDPNIIMVGEIRDIDTG…
502	GC_00000071	SCG	GCA_002686915	1110	5	5	1	1	0.667089	0.921646	0.773974							T	Signal transduction mechanisms					COG2204	DNA-binding transcriptional response regulator, NtrC family, contains REC, AAA-type ATPase, and a Fis-type DNA-binding domains (AtoC) (PDB:1ZY2)	MRRPFESGR------GDRPGSGDSSSPPSPRAGEEAAHLEQMAEFSRSAGDLAGALGYFDRILSGMREAGAPPGEVARILVEAARCRSQSGDCTGALELLDRAKASMDPTEGGPERLRILNERAYALTRLGDYDAAEECLDEAASAFLDTKTMTQMAHGQKCRGIIALRRGDWDAAAFSFESALTLFREAGDRPGMADSLNNLGLMEKNRGRWTHARGHLLKSLAVFEEVGDTLRVGWSLNNIGLVEFHLGNWETARAQWERALRTLEGIGNRLEIGTACLNLGNYHRHRRNWEVAEQFYSRAEKIAGQLGDARSVILAREFRGDLAVALEEHERARGIYQGALASARRLAPLGDLVLEVLRRQADLESHCGNGAAAQALLTEAEAVSAGLGENSEAGA…
503	GC_00000071	SCG	GCA_013002585	1102	5	5	1	1	0.667089	0.921646	0.773974							K|T	Transcription|Signal transduction mechanisms					COG3604	FhlA-type transcriptional regulator, contains GAF, AAA-type ATPase, and DNA-binding Fis domains (FhlA)	--------------------------------------------------------------------------------------------------------------------------------------------------------------------------------------------------------NNLGLLEKSRGNAERAIRYLREALSDVEDLGDTHDVASCLNNLGLLEFKIGRWEQARDCWERALRMLEGIGNKWEVANVALNLGNYYRHKRDWDEAEKQYANARTLIEELGEARELVLVKEFQGDLAFSSEHFEEADRLYGEALAGGLELAPRGDLVLEARRRLADLKSRLGDAEEAQKHLGEGLALSANLDERFERGV…
504	GC_00000071	SCG	GCA_020431545	1468	5	5	1	1	0.667089	0.921646	0.773974							K|T	Transcription|Signal transduction mechanisms					COG3604	FhlA-type transcriptional regulator, contains GAF, AAA-type ATPase, and DNA-binding Fis domains (FhlA)	MSHPHEKPDAGTT--GGASARANDRLPTDERPADDVGLLEQLAEFSRGAGEFGSALEYYEQILKIALKARESGELVQHVWVQMASCRIQTGDFQGALALLDRALAT-PGEARSVALGRIHNERAWALTNLGRYTEAEKAFRDARDTVLDREKAAVLARAQNGLGTVAMRNGDWETASRAFQSALSGFRTIEDRDGVMRVLNNLGLMEKNRGNYEQAMVHTRHSLRVAEELGDSYSAAISLGNLGVVEFKAGDWCSAYESWSRALRMAEAIGDKAGTVVASLGLGNYHLHRRELDDAAAFYERAEVLSRELSEMRSLALTHEFRGDLALVRESYEDARQCYLTALELGEKIAPRGDVVLEALRRLANLESQLGQVAAARSYLSRAIVVASGMHDDYELGL…
505	GC_00000071	SCG	GCA_021604925	3031	5	5	1	1	0.667089	0.921646	0.773974							K|T	Transcription|Signal transduction mechanisms					COG3604	FhlA-type transcriptional regulator, contains GAF, AAA-type ATPase, and DNA-binding Fis domains (FhlA)	MRGPHDKPDHGKLPGGAVPDVGPNAAGNSAAGSEDVSLLEQLAEFSQSAGEYGSAMEYYEQLLAITEKARKSSDLLAQIYFKMACCRNQTGEFRKALDLFEAAEQHLPEGATELSLSRIQNERAFALISLGQYDEAERCVLEVTERILDPSAAGELARAQKAFGIIAMRRGDWEGASRSFEAALAGFRLIEDRAGMAQCLNNLGLMEKNLGNFGRAIGHLRTAVEYHEELGHTLDVGGSLFNLGVAEFKSGQWESARERFERALRLLEGIGNRSSVAKLCLNLGNYYRQKRDWTEAESYYDRAREMLQDLGEAREMVLVDEFVGDLALSCEAHEEAREHYRNALAGGEKLAPEGDLVLEALRRLSDLESRAGNLEEAQGYLTRGLELSHALDERYERGI…
506	GC_00000071	SCG	ML1_Bin_00002	838	5	5	1	1	0.667089	0.921646	0.773974							K|T	Transcription|Signal transduction mechanisms					COG3604	FhlA-type transcriptional regulator, contains GAF, AAA-type ATPase, and DNA-binding Fis domains (FhlA)	MRGPHDKPHDGKSLAGGSPDA-------IARPSADSSLLEQLAEFSQSAGEYASALDYYEQVLRIAERARESSGVLSTILLRMASCRSQTGDYAGAVEILDRAVANLPPDADETEFCRILNEKAFAHIRLGDYAKADECTRRIMDRLLIPDSAAQLARAQNSSGIVAMWRGDWEQANRLFEAALAGFRVLENREGVAQCLNNLGLMEKNRGNNEVALRHLRESLRIAEEVGSTYYVGAHLNNIGLLEFKLGAWEDARSSWERAMRLLEGIGNKWEVGTILLNLGNYYRHKRDWEEADVLYRRAQTIVDDLGEAREKILVKEFRGDLSLASESYAEAREFYLAGLAEAAILAPEGDVVLELMRRLADLESRTGHDAEAFQYLGKAFGVSDHLREQSERGV…
507	GC_00000072	SCG	GCA_002686915	1128	5	5	1	1	0.654651	0.939764	0.771716							R	General function prediction only					COG0457	Tetratricopeptide (TPR) repeat (TPR) (PDB:3AS4)	------MALGRPVFVVGSPRTGTTLAKEILNRHPRIHLLDEVHFFERILDDRARLGDLSEDASLDRAIERIRWIVAEYGSDPLLADVLGPDVYRDRVRAAGGDYRALLEVLLRTGADLKHADFWGDSSPQDILYLSTILRWFPDARIVALIRDPRAFLASYKNYHRREVSTYRERYNPITNSLLWRSYMTALLEARGEPWGAAVHELRYEDLVADPEAHTRLLCDHIGVEYDPAMVVVDSANTSFGDEAASGTAAGIFTDSRDRWRTELTKTEVWIGERVFGGVMEELGFARS--SRSGMLPPSLPETARILSLIPVRLFNMLFRGLKPVRISKIRRVFTLFRRR----------
508	GC_00000072	SCG	GCA_013002585	1405	5	5	1	1	0.654651	0.939764	0.771716							U|W	Intracellular trafficking, secretion, and vesicular transport|Extracellular structures					COG5010	Flp pilus assembly protein TadD, contains TPR repeats (TadD) (PDB:3WXX)	MTGSSPEASPGPLFVVGAPRTGTTLMMQILNRHPRIYLYDEIHYFELIWDDRESIGDVDSPQVRPRVYERVREMLRHVGSHREIADALPDEELARHASAAGGGYRGLLTSILRAGADHHGADVAGDSSPQDVLYIDQILEWYPQARIIGLVRDPRGFLSSYKNYHRRGVATYRERYNPLTNSMLWRSYMRA-LQAGARKHPDSVAVIRYEDLVDDPPTHLKRLCAHIGVPFDGEMLNVSASNTSFGNEE--TEVRGIVASSRDRWRTELTPTEIWLGERIFGREMQALGYDPA--GTGG---PSPWELLKVGAQLPRRAFNLLFRTGKPLTWAKLRRVLGSFRSG----------
509	GC_00000072	SCG	GCA_020431545	1272	5	5	1	1	0.654651	0.939764	0.771716							R	General function prediction only					COG0457	Tetratricopeptide (TPR) repeat (TPR) (PDB:3AS4)	#NAME?
510	GC_00000072	SCG	GCA_021604925	1483	5	5	1	1	0.654651	0.939764	0.771716							M	Cell wall/membrane/envelope biogenesis			K22905	omega-hydroxy-beta-dihydromenaquinone-9 sulfotransferase [EC:2.8.2.40]	COG0463	Glycosyltransferase involved in cell wall bisynthesis (WcaA) (PDB:5MLZ)	------MTTDSPVFVVGAPRTGTTLVKEILNRHPRIHLFDEVHFFERLWDDRAHLGDLSAPISQAAAIHRVRDIVTRFGSDPGVAEVLTVEEYRRRLMAAGRQYRNLLRILLEEGARQKGAEIWGDSSPQDILYLKTILSWYPNARIVALVRDPRGFLSSYKNYYRRGVESYRERYNPIPISMLWRSYMTALLETEREPWAANVHRLRYESLVSDPEETVRALCAHVGVDFDPVMLDVDSSNSSFVPEGEPAKKRGIVASSQDRWKTELTPTELWMGERIFGEMRERLGYPPA-VEDGQRLRPTVGGLARMALLLPGRVFNLLFRSHKPFTMAKFRRVMGLFRATR---------
511	GC_00000072	SCG	ML1_Bin_00002	55	5	5	1	1	0.654651	0.939764	0.771716							M	Cell wall/membrane/envelope biogenesis			K01021	protein-tyrosine sulfotransferase [EC:2.8.2.20]	COG0463	Glycosyltransferase involved in cell wall bisynthesis (WcaA) (PDB:5MLZ)	------MPSPRFIFVVGAPRTGTTLVREILNRHPRIHLYDEIHFFERLWDDQSKLGDLVSPESKRAAVERIRAILTEFGSDKHVPEKIDAAELEARMGREGGGYRGLLAATLALGAQLSDSEIGGDSSPQDVLYLPTIFEWFPDTKVVALVRDPRAFLGSYKNYHRRGVSTYRESYNPITNSVLWRGAMSAVVDAASQPWASSVMRLRYEDLVANPDGEARRLCEHVGVDYDPAMLDVQRANSSYVPVEETTKKRGIFSTSAERWRTELSPTELWIAEQVNGRWMREFGYEPF--SAESPPRPSPVELARFAAILPGRLVNLLFHSHKPFRLAKVRRVLSLLRSG----------
512	GC_00000073	SCG	GCA_002686915	178	5	5	1	1	0.701517	0.968559	0.813688					ko01000|ko03009	Enzymes>>>5. Isomerases>>>5.4 Intramolecular transferases>>>5.4.99 Transferring other groups>>>5.4.99.22 23S rRNA pseudouridine2605 synthase|Ribosome biogenesis>>>Prokaryotic type>>>rRNA modification factors>>>23S rRNA modification factors	J	Translation, ribosomal structure and biogenesis	COG1187	16S rRNA modification	K06178	23S rRNA pseudouridine2605 synthase [EC:5.4.99.22]	COG1187	Pseudouridylate synthase RsuA, specific for 16S rRNA U516 and 23S rRNA U2605 (RsuA) (PDB:1KSK)	MTQALRLNRFLARAGVASRRRCDALISEGRVTVNGEVVSELGGRIQPDSDSVCVDGKVVTAEEESVSLAFHKPPNVLVAAVDPRGRRIVMDFLTEVPVRVFPVGRLDFRSEGLLLFTNDGDLAYRLAHPAFKVEKVYLVEVLGGVAPAVVDALRRGVRLEDGPTQPARVRIVEREKRFTRLEVTLREGRKRQVRRMFALFGLEVTRLVRTQVGSLTMGSLAPGKWRPLTETELDGLRSAVFGPELASGEDVS
513	GC_00000073	SCG	GCA_013002585	1299	5	5	1	1	0.701517	0.968559	0.813688					ko01000|ko03009	Enzymes>>>5. Isomerases>>>5.4 Intramolecular transferases>>>5.4.99 Transferring other groups>>>5.4.99.22 23S rRNA pseudouridine2605 synthase|Ribosome biogenesis>>>Prokaryotic type>>>rRNA modification factors>>>23S rRNA modification factors	J	Translation, ribosomal structure and biogenesis	COG1187	16S rRNA modification	K06178	23S rRNA pseudouridine2605 synthase [EC:5.4.99.22]	COG1187	Pseudouridylate synthase RsuA, specific for 16S rRNA U516 and 23S rRNA U2605 (RsuA) (PDB:1KSK)	#NAME?
514	GC_00000073	SCG	GCA_020431545	2670	5	5	1	1	0.701517	0.968559	0.813688					ko01000|ko03009	Enzymes>>>5. Isomerases>>>5.4 Intramolecular transferases>>>5.4.99 Transferring other groups>>>5.4.99.22 23S rRNA pseudouridine2605 synthase|Ribosome biogenesis>>>Prokaryotic type>>>rRNA modification factors>>>23S rRNA modification factors	J	Translation, ribosomal structure and biogenesis	COG1187	16S rRNA modification	K06178	23S rRNA pseudouridine2605 synthase [EC:5.4.99.22]	COG1187	Pseudouridylate synthase RsuA, specific for 16S rRNA U516 and 23S rRNA U2605 (RsuA) (PDB:1KSK)	MKETLRLNRFLATAGVASRRRCDELIRQGRILVNGRPVEQLGTQVDPDQDEVTVDGNRVELPRGTWTLVLHKPREYLVASGDPRGRKTVMDLLEQAPGRVFPVGRLDYRSEGLLLFTNDGELAYRLAHPRFKVEKHYVVDVEGMVPPEVIEKLREGVVLDDGPTQPADVRLVKRRRGRCQLEVRLREGRKRQIRRMFALFGHAVLRLRRIRFGPIALDGVASGTWRELTPAEIRALRVAVGLQGAGAGERK-
515	GC_00000073	SCG	GCA_021604925	1573	5	5	1	1	0.701517	0.968559	0.813688					ko01000|ko03009	Enzymes>>>5. Isomerases>>>5.4 Intramolecular transferases>>>5.4.99 Transferring other groups>>>5.4.99.22 23S rRNA pseudouridine2605 synthase|Ribosome biogenesis>>>Prokaryotic type>>>rRNA modification factors>>>23S rRNA modification factors	J	Translation, ribosomal structure and biogenesis	COG1187	16S rRNA modification	K06178	23S rRNA pseudouridine2605 synthase [EC:5.4.99.22]	COG1187	Pseudouridylate synthase RsuA, specific for 16S rRNA U516 and 23S rRNA U2605 (RsuA) (PDB:1KSK)	MQETQRLNRYLATAGIASRRRCDDLIRAGRVAVNGVPVQELGTRVDPASDEVFVDGARIELPNEQWTLVLHKPREVLVAASDERGRKTVMDLLKDAPGRVFPVGRLDYRSEGLLLFTNDGDLAYRLAHPRFKVEKVYQVEVEGTVSRADLESLRRGVVLEDGPTQPAQVEFLRKRKTRSTIQIELREGRKRQIRRMLGLLGYDVVRLRRTSFGPLAIGSLDPGKWRALDANEVRALRRAAGLDAEETQ----
516	GC_00000073	SCG	ML1_Bin_00002	893	5	5	1	1	0.701517	0.968559	0.813688					ko01000|ko03009	Enzymes>>>5. Isomerases>>>5.4 Intramolecular transferases>>>5.4.99 Transferring other groups>>>5.4.99.22 23S rRNA pseudouridine2605 synthase|Ribosome biogenesis>>>Prokaryotic type>>>rRNA modification factors>>>23S rRNA modification factors	J	Translation, ribosomal structure and biogenesis	COG1187	16S rRNA modification	K06178	23S rRNA pseudouridine2605 synthase [EC:5.4.99.22]	COG1187	Pseudouridylate synthase RsuA, specific for 16S rRNA U516 and 23S rRNA U2605 (RsuA) (PDB:1KSK)	MSEPIRLNRFLASAGIASRRRCDDLIRERRITVNGSVVTELGTRVAPESDVVLVDGAPAVLAAGDWTLVLHKPKHVLVAAVDVRGRRTVLDLLHEFPGRVFPVGRLDYRSEGLLLLTNDGELAFRLAHPRYKVEKIYRVEVVGDVEAATIDALRKGVVLEDGPTQPAEVKIVSSVAGRTTLEFGLREGRKRQIRRMLALFGLPVERLVRTRFGPLELGTLAEGVWRVLESDEILALRRAAGLVVEESGEPA-
517	GC_00000074	Accessory_genes	GCA_013002585	1467	4	5	2	0	0.724485	0.687712	0.70562					ko00001|ko02000	KEGG Orthology (KO)>>>09140 Cellular Processes>>>09145 Cellular community - prokaryotes>>>02024 Quorum sensing [PATH:ko02024]|Transporters>>>ABC transporters, prokaryotic type>>>Peptide and nickel transporters>>>Peptides/nickel transporter	O	Posttranslational modification, protein turnover, chaperones			K02031	peptide/nickel transport system ATP-binding protein	COG1123	ABC-type glutathione transport system ATPase component, contains duplicated ATPase domain (GsiA)	--------------------MSSEPILKIEGLRTTFHTEEETVRAVRDVGLEIREGHTLGLVGESGSGKSVTSLSILRLLPEKVAVIEGGQIRFLGRDLVKMPEKELIDVRGAQISMIFQEPMTSLNPVLTVGAQVMEAILIHQDVKKKEARERTIQLFDEVGLPDPAGRVDMYPHELSGGQQQRVMIAMALSCNPKLLIADEPTTALDVTIQAQILDLLRNLRDTRQMSILFITHDLGVISEIADDVAVMFRGEIVEYGPVLDIFENPKHPYTKGLLACRPRLETDLVRLPSVSDFLEISKDGDGELRIVERETDM--------ERFRAPRPAPTPHEGRGADLQVEDLKVHFPIRKGILQRTVGWVKAVDGISFHVTTGRTLGLVGESGCGKTTTGR…
518	GC_00000074	Accessory_genes	GCA_020431545	674	4	5	2	0	0.724485	0.687712	0.70562							E|P	Amino acid transport and metabolism|Inorganic ion transport and metabolism					COG0444	ABC-type dipeptide/oligopeptide/nickel transport system, ATPase component (DppD) (PDB:4FWI)	-------------------MTASDALLRIEGLSTTFRTEDETVKAVRDLTLEIRPGRTLGLVGESGSG-------------------------------------------------------------------------------------------------------------------------------------------------------------------------------------------------------------------------------------------------------------------------------------------------------------------------------------------…
519	GC_00000074	Accessory_genes	GCA_021604925	1033	4	5	2	0	0.724485	0.687712	0.70562					ko00001|ko02000	KEGG Orthology (KO)>>>09140 Cellular Processes>>>09145 Cellular community - prokaryotes>>>02024 Quorum sensing [PATH:ko02024]|Transporters>>>ABC transporters, prokaryotic type>>>Peptide and nickel transporters>>>Peptides/nickel transporter	O	Posttranslational modification, protein turnover, chaperones			K02031	peptide/nickel transport system ATP-binding protein	COG1123	ABC-type glutathione transport system ATPase component, contains duplicated ATPase domain (GsiA)	--------------------MAATALLRIEDLDTTFYTEDETIRAVRGLTLEIHEGQTLGLVGESGSGKSVTSLSILRLLPDRVASIERGRVSFLGRDLLSIPQKEMFAVRGAQISMIFQEPMTSLNPVLTVGHQVAEAILIHQSVDKKAARERTIELFREVGLPEPERRVDMYPHELSGGQQQRVMIAMALSCNPKLLIADEPTTALDVTIQAQILDLLRNLRDTRKMSILFISHDLGVIAEIADEVAVMYRGELVEHGSVLDIFENPKHPYTRGLLACRPRLETQFTRLPSVGDFMGERTLPDGTLELYDRNPDL--------TEFQTPRP-ERAAAVGAPLLTVRDLKVHFPIRKGLLQRVVGQVKAVDGISFSIHRGRTLGLVGESGCGKTTTGR…
520	GC_00000074	Accessory_genes	GCA_021604925	1754	4	5	2	0	0.724485	0.687712	0.70562					ko00001|ko02000	KEGG Orthology (KO)>>>09140 Cellular Processes>>>09145 Cellular community - prokaryotes>>>02024 Quorum sensing [PATH:ko02024]|Transporters>>>ABC transporters, prokaryotic type>>>Peptide and nickel transporters>>>Peptides/nickel transporter	E|P	Amino acid transport and metabolism|Inorganic ion transport and metabolism			K02031	peptide/nickel transport system ATP-binding protein	COG0444	ABC-type dipeptide/oligopeptide/nickel transport system, ATPase component (DppD) (PDB:4FWI)	---------------------MAEPLLRIEGLRTHFETDEGLVKAVDGVTYEIGRGETLGVVGESGCGKSVTAMSILQLNPEPPAIYAGGQILFEGRDLLKLSIEELRKVRGNDIAMIFQEPMTSLNPVFTVGDQIGETVRLHRGLNKSDARDYSIEMLQKVGIPAPTQRVDEYPHQLSGGMKQRVMIAMALACDPKLLIADEPTTALDVTIQAQILDLLREMQAEMGMSILLITHDLGVVAEMSDHVAVMYAGKIVEYTDTKTLYEKSRHPYTFGLFQSLPEM-----------------------------------------HEAGGARLMEIPGTVPNPL------------------------RLPPGCKF-----------------------…
521	GC_00000074	Accessory_genes	ML1_Bin_00002	1198	4	5	2	0	0.724485	0.687712	0.70562					ko00001|ko02000	KEGG Orthology (KO)>>>09140 Cellular Processes>>>09145 Cellular community - prokaryotes>>>02024 Quorum sensing [PATH:ko02024]|Transporters>>>ABC transporters, prokaryotic type>>>Peptide and nickel transporters>>>Peptides/nickel transporter	O	Posttranslational modification, protein turnover, chaperones			K02031	peptide/nickel transport system ATP-binding protein	COG1123	ABC-type glutathione transport system ATPase component, contains duplicated ATPase domain (GsiA)	MTLVSGDANVPRMSASVVSPDTFEPLLSIEGLRTTFRTEEGVVTAVRDASLSIREGRTLGLVGESGSGKSVTSLSILRLLPERVARIESGSIRFLGKDLVRLSEREMLDIRGAEIAMIFQEPMTSLNPVLTCGAQVIEAIRIHQGVGRREARERAVRLFEEVGIPEPARRVDLYPHEMSGGQQQRVMIAMALSCNPRLLIADEPTTALDVTIQAQILDLLRRLRDTRNMAILFITHDLGLVSEIADEVAVMYRGRIVERGTVLEIFERPRHPYTKGLLACRPRLTAKDERLPVVADFMEASEDADGTLHITEKTPSAGVVYRTASETSRGQARSESAAASEAPLLSVRDLRVFFPVKKGILQRVVGQIRAVDGISFDVLEGKTLGLVGESGCGKTTTGR…
522	GC_00000075	Accessory_genes	GCA_013002585	604	4	5	2	0	0.795879	0.703657	0.746932															#NAME?
[truncated: 12,403 more rows]

## Sheet: Table-S6
Table S6: Average Nucleotide Identity perentage among the MAGs belonging to ARS69 phylum
Layers	GCA_002686915	GCA_013002585	GCA_020431545	GCA_021604925	ML1_Bin_00002
[truncated: 5 more rows]

## Sheet: Table-S7
Table S7: Pangenome summary of Gemmatimonadota phyla
[truncated: 62,231 more rows]

[truncated: 1 more sheets: Table-S8]
